# Supplementary material for: Dysregulation of Gene Expression in a Lysosomal Storage Disease Varies between Brain Regions Implicating Unexpected Mechanisms of Neuropathology
Source: PLoS One. 2012 Mar 5;7(3):e32419. doi: 10.1371/journal.pone.0032419 (PMC3293807; doi:10.1371/journal.pone.0032419)
Supplement: Table S1 — Thematic consolidation of DAVID annotation clusters. (XLS) [file pone.0032419.s004.xls]

## Sheet: All significant genes DAVID out
Supplemental Table 1. Thematic consolidation of DAVID annotation clusters
Cluster # / Database	Enrichment score / Term	# of Genes			Gene List		Theme
Annotation Cluster 91	Enrichment Score: 1.0035637568027291						development
Category	Term	Count	%	PValue	Genes		development
GOTERM_BP_FAT	GO:0060284~regulation of cell development	15	1.75029	0.0233302	B4GALT1,EFNA1,TIMP2,TGFB1,AMIGO1,VDR,METRN,SERPINF1,SEMA3F,NKX6-2,NTRK2,BMP7,IGFBP3,NKX2-2,NGF		development
GOTERM_BP_FAT	GO:0051960~regulation of nervous system development	14	1.63361	0.0286659	EFNA1,IGF1,TIMP2,TRF,TGFB1,AMIGO1,METRN,SERPINF1,SEMA3F,NKX6-2,NTRK2,BMP7,NKX2-2,NGF		development
GOTERM_BP_FAT	GO:0050767~regulation of neurogenesis	12	1.40023	0.0573962	AMIGO1,METRN,SERPINF1,EFNA1,NKX6-2,SEMA3F,NTRK2,TIMP2,BMP7,NKX2-2,TGFB1,NGF		development
GOTERM_BP_FAT	GO:0031344~regulation of cell projection organization	7	0.816803	0.0579782	AMIGO1,METRN,EFNA1,TGFBR1,SEMA3F,NTRK2,NGF		development
GOTERM_BP_FAT	GO:0010975~regulation of neuron projection development	6	0.700117	0.0772269	AMIGO1,METRN,EFNA1,SEMA3F,NTRK2,NGF		development
GOTERM_BP_FAT	GO:0031346~positive regulation of cell projection organization	4	0.466744	0.0989928	AMIGO1,METRN,TGFBR1,NGF		development
GOTERM_BP_FAT	GO:0050770~regulation of axonogenesis	5	0.583431	0.120242	AMIGO1,METRN,EFNA1,SEMA3F,NGF		development
GOTERM_BP_FAT	GO:0050769~positive regulation of neurogenesis	5	0.583431	0.137533	AMIGO1,METRN,SERPINF1,NKX6-2,NGF		development
GOTERM_BP_FAT	GO:0050772~positive regulation of axonogenesis	3	0.350058	0.164016	AMIGO1,METRN,NGF		development
GOTERM_BP_FAT	GO:0022604~regulation of cell morphogenesis	8	0.933489	0.193821	AMIGO1,METRN,CDC42EP1,SHROOM3,PDPN,EFNA1,SEMA3F,NGF		development
GOTERM_BP_FAT	GO:0010720~positive regulation of cell development	5	0.583431	0.194626	AMIGO1,METRN,SERPINF1,NKX6-2,NGF		development
GOTERM_BP_FAT	GO:0010769~regulation of cell morphogenesis involved in differentiation	5	0.583431	0.225527	AMIGO1,METRN,EFNA1,SEMA3F,NGF		development
GOTERM_BP_FAT	GO:0045664~regulation of neuron differentiation	8	0.933489	0.228936	AMIGO1,METRN,EFNA1,SEMA3F,NTRK2,TIMP2,NKX2-2,NGF		development
Annotation Cluster 93	Enrichment Score: 0.9641472367173719						development
Category	Term	Count	%	PValue	Genes		development
GOTERM_BP_FAT	GO:0031099~regeneration	4	0.466744	0.0989928	LAMB2,GATM,LOC100048604,NINJ2,TIMP3		development
GOTERM_BP_FAT	GO:0042246~tissue regeneration	3	0.350058	0.113264	GATM,LOC100048604,NINJ2,TIMP3		development
GOTERM_BP_FAT	GO:0048589~developmental growth	9	1.05018	0.114252	FGFR2,SBDS,LAMB2,ADM,GATM,LOC100048604,NINJ2,IGF1,TIMP3,TGFB1		development
Annotation Cluster 94	Enrichment Score: 0.9530491600907198						development
Category	Term	Count	%	PValue	Genes		development
INTERPRO	IPR003659:Plexin/semaphorin/integrin	7	0.816803	0.0146593	SEMA5A,PLXNC1,SEMA3F,ITGB4,ITGB5,SEMA3B,ITGB2		development
SMART	SM00423:PSI	7	0.816803	0.0227889	SEMA5A,PLXNC1,SEMA3F,ITGB4,ITGB5,SEMA3B,ITGB2		development
INTERPRO	IPR001627:Semaphorin/CD100 antigen	4	0.466744	0.153162	SEMA5A,PLXNC1,SEMA3F,SEMA3B		development
UP_SEQ_FEATURE	domain:Sema	4	0.466744	0.162505	SEMA5A,PLXNC1,SEMA3F,SEMA3B		development
SMART	SM00630:Sema	4	0.466744	0.188715	SEMA5A,PLXNC1,SEMA3F,SEMA3B		development
KEGG_PATHWAY	mmu04360:Axon guidance	10	1.16686	0.35625	SEMA5A,PLXNC1,EFNB3,UNC5B,GNAI1,CXCR4,EFNA1,SEMA3F,SEMA3B,NFATC1		development
INTERPRO	IPR002165:Plexin	3	0.350058	0.381274	SEMA5A,PLXNC1,SEMA3B		development
Annotation Cluster 95	Enrichment Score: 0.9493282516856882						development
Category	Term	Count	%	PValue	Genes		development
GOTERM_BP_FAT	GO:0010001~glial cell differentiation	8	0.933489	0.00815137	METRN,PLP1,EGR2,ERBB3,NKX6-2,IGF1,OLIG2,NKX2-2		development
GOTERM_BP_FAT	GO:0042063~gliogenesis	8	0.933489	0.012536	METRN,PLP1,EGR2,ERBB3,NKX6-2,IGF1,OLIG2,NKX2-2		development
GOTERM_BP_FAT	GO:0048709~oligodendrocyte differentiation	4	0.466744	0.0708336	PLP1,NKX6-2,OLIG2,NKX2-2		development
GOTERM_BP_FAT	GO:0048663~neuron fate commitment	6	0.700117	0.0772269	NKX6-2,TGFBR1,OTX2,PAX3,OLIG2,NKX2-2		development
GOTERM_BP_FAT	GO:0014003~oligodendrocyte development	3	0.350058	0.146653	PLP1,NKX6-2,NKX2-2		development
GOTERM_BP_FAT	GO:0021515~cell differentiation in spinal cord	4	0.466744	0.20304	NKX6-2,PAX3,OLIG2,NKX2-2		development
GOTERM_BP_FAT	GO:0045165~cell fate commitment	10	1.16686	0.28872	FGFR2,TAL1,NKX6-2,TGFBR1,OTX2,NEUROD1,FOXC2,PAX3,OLIG2,NKX2-2		development
GOTERM_BP_FAT	GO:0021782~glial cell development	3	0.350058	0.309555	PLP1,NKX6-2,NKX2-2		development
GOTERM_BP_FAT	GO:0021510~spinal cord development	4	0.466744	0.389951	NKX6-2,PAX3,OLIG2,NKX2-2		development
GOTERM_BP_FAT	GO:0001708~cell fate specification	4	0.466744	0.553631	NKX6-2,OTX2,OLIG2,NKX2-2		development
Annotation Cluster 97	Enrichment Score: 0.9410648403129714						development
Category	Term	Count	%	PValue	Genes		development
GOTERM_BP_FAT	GO:0048762~mesenchymal cell differentiation	7	0.816803	0.0308231	FGFR2,HIF1A,SEMA3F,FOXC2,PAX3,TGFB1,NFATC1		development
GOTERM_BP_FAT	GO:0060485~mesenchyme development	7	0.816803	0.0336391	FGFR2,HIF1A,SEMA3F,FOXC2,PAX3,TGFB1,NFATC1		development
GOTERM_BP_FAT	GO:0014031~mesenchymal cell development	6	0.700117	0.0772269	HIF1A,SEMA3F,FOXC2,PAX3,TGFB1,NFATC1		development
GOTERM_BP_FAT	GO:0001837~epithelial to mesenchymal transition	3	0.350058	0.146653	HIF1A,TGFB1,NFATC1		development
GOTERM_BP_FAT	GO:0001667~ameboidal cell migration	5	0.583431	0.174818	SGPL1,HIF1A,CXCR4,SEMA3F,PAX3		development
GOTERM_BP_FAT	GO:0014032~neural crest cell development	4	0.466744	0.215868	HIF1A,SEMA3F,FOXC2,PAX3		development
GOTERM_BP_FAT	GO:0014033~neural crest cell differentiation	4	0.466744	0.215868	HIF1A,SEMA3F,FOXC2,PAX3		development
GOTERM_BP_FAT	GO:0001755~neural crest cell migration	3	0.350058	0.309555	HIF1A,SEMA3F,PAX3		development
Annotation Cluster 120	Enrichment Score: 0.7364056297065003						development
Category	Term	Count	%	PValue	Genes		development
GOTERM_BP_FAT	GO:0007389~pattern specification process	22	2.56709	0.0374765	FGFR2,STIL,ARC,EGR2,SHROOM3,MAFB,TGFBR1,OTX2,TGFBR2,ZBTB16,SEMA5A,BTG2,HIPK1,SFRP2,CXCR4,NKX6-2,FOXC2,NEUROD1,PTCH1,ASPH,BMP7,BMP5		development
GOTERM_BP_FAT	GO:0003002~regionalization	13	1.51692	0.350225	ARC,EGR2,MAFB,TGFBR1,OTX2,ZBTB16,HIPK1,BTG2,SFRP2,NKX6-2,FOXC2,NEUROD1,PTCH1		development
GOTERM_BP_FAT	GO:0009952~anterior/posterior pattern formation	9	1.05018	0.470627	ARC,BTG2,HIPK1,SFRP2,TGFBR1,OTX2,NEUROD1,FOXC2,ZBTB16		development
Annotation Cluster 127	Enrichment Score: 0.6762254060441568						development
Category	Term	Count	%	PValue	Genes		development
GOTERM_BP_FAT	GO:0050767~regulation of neurogenesis	12	1.40023	0.0573962	AMIGO1,METRN,SERPINF1,EFNA1,NKX6-2,SEMA3F,NTRK2,TIMP2,BMP7,NKX2-2,TGFB1,NGF		development
GOTERM_BP_FAT	GO:0050768~negative regulation of neurogenesis	4	0.466744	0.282014	NKX6-2,SEMA3F,BMP7,TGFB1		development
GOTERM_BP_FAT	GO:0010721~negative regulation of cell development	4	0.466744	0.309013	NKX6-2,SEMA3F,BMP7,TGFB1		development
GOTERM_BP_FAT	GO:0045596~negative regulation of cell differentiation	11	1.28355	0.394428	ENPP1,NKX6-2,SEMA3F,BCL6,PF4,ZBTB16,INPP5D,BMP7,ABCG1,NKX2-2,TGFB1		development
Annotation Cluster 129	Enrichment Score: 0.6650018449938637						development
Category	Term	Count	%	PValue	Genes		development
GOTERM_BP_FAT	GO:0032989~cellular component morphogenesis	27	3.15053	0.0219954	SHROOM3,CLU,CNP,TGFB1,TCFCP2L1,SEMA5A,CD9,DAB2,DOCK2,LAMB2,CXCR4,ETV1,BCL6,NFATC1,ARHGEF2,EGR2,EFNB3,LOC100046120,PDPN,PTPRZ1,NKX2-9,UBE2B,CAPN3,AMIGO1,LAMA1,HIF1A,BMP7,PMP22		development
GOTERM_BP_FAT	GO:0000902~cell morphogenesis	23	2.68378	0.0478553	ARHGEF2,SHROOM3,EGR2,LOC100046120,EFNB3,PTPRZ1,PDPN,NKX2-9,CLU,CNP,TGFB1,TCFCP2L1,AMIGO1,SEMA5A,LAMA1,DAB2,DOCK2,LAMB2,HIF1A,CXCR4,ETV1,BCL6,BMP7,NFATC1		development
GOTERM_BP_FAT	GO:0030182~neuron differentiation	26	3.03384	0.117091	EFNA1,CLU,CNP,PAX3,SEMA5A,EFHD1,LAMB2,MCOLN3,CXCR4,NKX6-2,ETV1,LGI4,OLIG2,NKX2-2,EGR2,EFNB3,LOC100046120,PTPRZ1,NKX2-9,TGFBR1,OTX2,STAT3,CDKN1C,AMIGO1,BTG2,NTRK2,BMP7		development
GOTERM_BP_FAT	GO:0000904~cell morphogenesis involved in differentiation	15	1.75029	0.153557	EGR2,EFNB3,PTPRZ1,NKX2-9,CNP,TGFB1,SEMA5A,AMIGO1,DAB2,HIF1A,LAMB2,CXCR4,ETV1,BMP7,NFATC1		development
GOTERM_BP_FAT	GO:0048812~neuron projection morphogenesis	12	1.40023	0.239787	EGR2,LOC100046120,EFNB3,PTPRZ1,NKX2-9,CLU,CNP,AMIGO1,SEMA5A,LAMB2,CXCR4,ETV1,BMP7		development
GOTERM_BP_FAT	GO:0007409~axonogenesis	11	1.28355	0.271953	SEMA5A,AMIGO1,EGR2,LAMB2,EFNB3,PTPRZ1,CXCR4,NKX2-9,ETV1,CNP,BMP7		development
GOTERM_BP_FAT	GO:0030030~cell projection organization	19	2.21704	0.290197	EGR2,LOC100046120,EFNB3,PTPRZ1,NKX2-9,CLU,ITGB4,CNP,LPAR1,UBE2B,SEMA5A,AMIGO1,EFHD1,LAMB2,CXCR4,PRDX6,CAPG,TTYH1,ETV1,BMP7		development
GOTERM_BP_FAT	GO:0031175~neuron projection development	13	1.51692	0.373983	EGR2,LOC100046120,EFNB3,PTPRZ1,NKX2-9,CLU,CNP,SEMA5A,AMIGO1,EFHD1,LAMB2,CXCR4,ETV1,BMP7		development
GOTERM_BP_FAT	GO:0048667~cell morphogenesis involved in neuron differentiation	11	1.28355	0.394428	SEMA5A,AMIGO1,EGR2,LAMB2,EFNB3,PTPRZ1,CXCR4,NKX2-9,ETV1,CNP,BMP7		development
GOTERM_BP_FAT	GO:0048858~cell projection morphogenesis	12	1.40023	0.396388	EGR2,LOC100046120,EFNB3,PTPRZ1,NKX2-9,CLU,CNP,AMIGO1,SEMA5A,LAMB2,CXCR4,ETV1,BMP7		development
GOTERM_BP_FAT	GO:0048666~neuron development	16	1.86698	0.450078	EGR2,LOC100046120,EFNB3,PTPRZ1,NKX2-9,CLU,CNP,SEMA5A,AMIGO1,CDKN1C,EFHD1,LAMB2,CXCR4,NTRK2,LGI4,ETV1,BMP7		development
GOTERM_BP_FAT	GO:0032990~cell part morphogenesis	12	1.40023	0.459278	EGR2,LOC100046120,EFNB3,PTPRZ1,NKX2-9,CLU,CNP,AMIGO1,SEMA5A,LAMB2,CXCR4,ETV1,BMP7		development
GOTERM_BP_FAT	GO:0007411~axon guidance	6	0.700117	0.523124	SEMA5A,EGR2,EFNB3,CXCR4,ETV1,BMP7		development
Annotation Cluster 186	Enrichment Score: 0.31322829456679546						development
Category	Term	Count	%	PValue	Genes		development
GOTERM_BP_FAT	GO:0001754~eye photoreceptor cell differentiation	3	0.350058	0.309555	NTRK2,OTX2,STAT3		development
GOTERM_BP_FAT	GO:0046530~photoreceptor cell differentiation	3	0.350058	0.398994	NTRK2,OTX2,STAT3		development
GOTERM_BP_FAT	GO:0001654~eye development	8	0.933489	0.648638	CRYAB,NTRK2,OTX2,NEUROD1,FOXC2,BMP7,STAT3,TGFB1		development
GOTERM_BP_FAT	GO:0048592~eye morphogenesis	4	0.466744	0.697236	NTRK2,OTX2,BMP7,STAT3		development
Annotation Cluster 243	Enrichment Score: 0.043100996146933086						development
Category	Term	Count	%	PValue	Genes		development
UP_SEQ_FEATURE	DNA-binding region:Homeobox	8	0.933489	0.801681	SHOX2,MSX2,LASS2,NKX2-9,OTX2,PAX3,PRRX2,NKX2-2		development
INTERPRO	IPR017970:Homeobox, conserved site	8	0.933489	0.859735	SHOX2,MSX2,LASS2,NKX2-9,OTX2,PAX3,PRRX2,NKX2-2		development
SP_PIR_KEYWORDS	Homeobox	9	1.05018	0.911519	SHOX2,MSX2,HIPK1,LASS2,NKX2-9,OTX2,PAX3,PRRX2,NKX2-2		development
INTERPRO	IPR001356:Homeobox	8	0.933489	0.932669	SHOX2,MSX2,LASS2,NKX2-9,OTX2,PAX3,PRRX2,NKX2-2		development
SMART	SM00389:HOX	8	0.933489	0.966871	SHOX2,MSX2,LASS2,NKX2-9,OTX2,PAX3,PRRX2,NKX2-2		development
INTERPRO	IPR012287:Homeodomain-related	7	0.816803	0.973119	SHOX2,MSX2,NKX2-9,OTX2,PAX3,PRRX2,NKX2-2		development
Annotation Cluster 7	Enrichment Score: 5.6262526236301635						extracellular matrix/adhesion
Category	Term	Count	%	PValue	Genes		extracellular matrix/adhesion
GOTERM_MF_FAT	GO:0030246~carbohydrate binding	43	5.0175	9.00132e-10	FGFR2,EMCN,ENPP1,ENPP2,FCNA,CD209F,PF4,DCN,ASGR1,CD44,KLRA9,SERPINE2,NPTX2,CD22,CLEC4D,GPNMB,MAN2B1,SELPLG,THBS2,KLRA3,CYR61,HAPLN2,MRC1,LPL,PTPRC,MAG,LGALS3,LGALS1,COLEC12,CLEC4N,LGALS9,CLEC11A,PCOLCE2,TNFAIP6,STAB1,LIPG,FBLN7,PTCH1,ADAMTS1,SERPIND1,CLEC7A,STBD1,BMP7		extracellular matrix/adhesion
GOTERM_MF_FAT	GO:0030247~polysaccharide binding	23	2.68378	1.05317e-07	FGFR2,HAPLN2,LPL,PTPRC,ENPP1,ENPP2,PF4,DCN,PCOLCE2,TNFAIP6,SERPINE2,CD44,STAB1,FBLN7,LIPG,ADAMTS1,PTCH1,CLEC7A,SERPIND1,BMP7,GPNMB,THBS2,CYR61		extracellular matrix/adhesion
GOTERM_MF_FAT	GO:0001871~pattern binding	23	2.68378	1.05317e-07	FGFR2,HAPLN2,LPL,PTPRC,ENPP1,ENPP2,PF4,DCN,PCOLCE2,TNFAIP6,SERPINE2,CD44,STAB1,FBLN7,LIPG,ADAMTS1,PTCH1,CLEC7A,SERPIND1,BMP7,GPNMB,THBS2,CYR61		extracellular matrix/adhesion
GOTERM_MF_FAT	GO:0005539~glycosaminoglycan binding	20	2.33372	1.26308e-06	FGFR2,HAPLN2,LPL,PTPRC,PF4,DCN,PCOLCE2,TNFAIP6,SERPINE2,CD44,STAB1,FBLN7,LIPG,ADAMTS1,PTCH1,SERPIND1,BMP7,GPNMB,THBS2,CYR61		extracellular matrix/adhesion
GOTERM_MF_FAT	GO:0008201~heparin binding	15	1.75029	2.72941e-05	FGFR2,PTPRC,LPL,PF4,PCOLCE2,SERPINE2,FBLN7,LIPG,ADAMTS1,PTCH1,SERPIND1,GPNMB,BMP7,THBS2,CYR61		extracellular matrix/adhesion
SP_PIR_KEYWORDS	heparin-binding	11	1.28355	0.00011096	FGFR2,LPL,SERPINE2,LIPG,FBLN7,PF4,ADAMTS1,SERPIND1,THBS2,PCOLCE2,CYR61		extracellular matrix/adhesion
UP_SEQ_FEATURE	region of interest:Heparin-binding	5	0.583431	0.0108208	FGFR2,LPL,LIPG,THBS2,CYR61		extracellular matrix/adhesion
Annotation Cluster 47	Enrichment Score: 1.507663012736272						extracellular matrix/adhesion
Category	Term	Count	%	PValue	Genes		extracellular matrix/adhesion
SP_PIR_KEYWORDS	extracellular matrix	22	2.56709	0.000669711	HAPLN2,WNT5B,LUM,LGALS1,TNC,DMP1,DCN,TIMP2,COL16A1,TIMP3,LAMA1,VWF,LGALS3BP,LAMB3,LAMB2,LAMA3,FBLN7,ADAMTS1,EPYC,ADAMTS4,SPP1,SPON1		extracellular matrix/adhesion
GOTERM_CC_FAT	GO:0005578~proteinaceous extracellular matrix	28	3.26721	0.00272903	WNT5B,ADAMTSL4,LUM,TNC,DCN,TIMP2,MMP23,TIMP3,TGFB1,TRF,LGALS3BP,LAMB3,LAMB2,ENTPD2,SPON1,HAPLN2,LGALS3,PTPRZ1,LGALS1,DMP1,COL16A1,VWF,LAMA1,LAMA3,FBLN7,ADAMTS1,EPYC,ADAMTS4		extracellular matrix/adhesion
GOTERM_CC_FAT	GO:0031012~extracellular matrix	28	3.26721	0.00469353	WNT5B,ADAMTSL4,LUM,TNC,DCN,TIMP2,MMP23,TIMP3,TGFB1,TRF,LGALS3BP,LAMB3,LAMB2,ENTPD2,SPON1,HAPLN2,LGALS3,PTPRZ1,LGALS1,DMP1,COL16A1,VWF,LAMA1,LAMA3,FBLN7,ADAMTS1,EPYC,ADAMTS4		extracellular matrix/adhesion
GOTERM_CC_FAT	GO:0005604~basement membrane	10	1.16686	0.0118483	LAMA1,LAMB3,LAMB2,LAMA3,TNC,ADAMTS1,TIMP2,ENTPD2,TIMP3,TRF		extracellular matrix/adhesion
UP_SEQ_FEATURE	domain:Laminin EGF-like 6	4	0.466744	0.0195179	LAMA1,LAMB3,LAMB2,LAMA3		extracellular matrix/adhesion
UP_SEQ_FEATURE	domain:Laminin EGF-like 4	4	0.466744	0.0195179	LAMA1,LAMB3,LAMB2,LAMA3		extracellular matrix/adhesion
KEGG_PATHWAY	mmu04512:ECM-receptor interaction	11	1.28355	0.0218379	VWF,LAMA1,LAMB3,LAMB2,LAMA3,CD44,TNC,ITGB4,ITGB5,THBS2,SPP1		extracellular matrix/adhesion
INTERPRO	IPR008211:Laminin, N-terminal	4	0.466744	0.0257653	LAMA1,LAMB3,LAMB2,LAMA3		extracellular matrix/adhesion
UP_SEQ_FEATURE	domain:Laminin EGF-like 13	3	0.350058	0.0327414	LAMA1,LAMB2,LAMA3		extracellular matrix/adhesion
SMART	SM00136:LamNT	4	0.466744	0.0333914	LAMA1,LAMB3,LAMB2,LAMA3		extracellular matrix/adhesion
UP_SEQ_FEATURE	domain:Laminin EGF-like 1	5	0.583431	0.0339628	LAMA1,LAMB3,LAMB2,LAMA3,STAB1		extracellular matrix/adhesion
UP_SEQ_FEATURE	domain:Laminin N-terminal	4	0.466744	0.0361196	LAMA1,LAMB3,LAMB2,LAMA3		extracellular matrix/adhesion
UP_SEQ_FEATURE	domain:Laminin EGF-like 2	5	0.583431	0.0386017	LAMA1,LAMB3,LAMB2,LAMA3,STAB1		extracellular matrix/adhesion
INTERPRO	IPR002049:EGF-like, laminin	6	0.700117	0.0389647	DCT,LAMA1,LAMB3,LAMB2,LAMA3,STAB1		extracellular matrix/adhesion
SP_PIR_KEYWORDS	laminin egf-like domain	5	0.583431	0.0399341	LAMA1,LAMB3,LAMB2,LAMA3,STAB1		extracellular matrix/adhesion
GOTERM_CC_FAT	GO:0044420~extracellular matrix part	10	1.16686	0.0454801	LAMA1,LAMB3,LAMB2,LAMA3,TNC,ADAMTS1,TIMP2,ENTPD2,TIMP3,TRF		extracellular matrix/adhesion
SMART	SM00180:EGF_Lam	6	0.700117	0.055657	DCT,LAMA1,LAMB3,LAMB2,LAMA3,STAB1		extracellular matrix/adhesion
UP_SEQ_FEATURE	domain:Laminin EGF-like 11	3	0.350058	0.0571965	LAMA1,LAMB2,LAMA3		extracellular matrix/adhesion
UP_SEQ_FEATURE	domain:Laminin EGF-like 8	3	0.350058	0.0711564	LAMA1,LAMB2,LAMA3		extracellular matrix/adhesion
UP_SEQ_FEATURE	domain:Laminin EGF-like 9	3	0.350058	0.0711564	LAMA1,LAMB2,LAMA3		extracellular matrix/adhesion
UP_SEQ_FEATURE	domain:Laminin EGF-like 3	4	0.466744	0.0753553	LAMA1,LAMB3,LAMB2,LAMA3		extracellular matrix/adhesion
UP_SEQ_FEATURE	domain:Laminin EGF-like 10	3	0.350058	0.0860778	LAMA1,LAMB2,LAMA3		extracellular matrix/adhesion
UP_SEQ_FEATURE	domain:Laminin EGF-like 7	3	0.350058	0.10183	LAMA1,LAMB2,LAMA3		extracellular matrix/adhesion
KEGG_PATHWAY	mmu05222:Small cell lung cancer	9	1.05018	0.121515	E2F1,TRAF1,LAMA1,LAMB3,LAMB2,LAMA3,CDKN2B,RXRA,BIRC3		extracellular matrix/adhesion
SP_PIR_KEYWORDS	basement membrane	4	0.466744	0.197021	LAMA1,LAMB3,LAMB2,LAMA3		extracellular matrix/adhesion
Annotation Cluster 101	Enrichment Score: 0.9045719052204062						extracellular matrix/adhesion
Category	Term	Count	%	PValue	Genes		extracellular matrix/adhesion
GOTERM_BP_FAT	GO:0030155~regulation of cell adhesion	11	1.28355	0.015994	ICAM1,DDR1,LAMA1,EMCN,LAMA3,DAB1,DMP1,BCL6,CYR61,ALOX12,SPP1		extracellular matrix/adhesion
GOTERM_MF_FAT	GO:0050840~extracellular matrix binding	4	0.466744	0.109223	DMP1,DCN,CYR61,SPP1		extracellular matrix/adhesion
GOTERM_BP_FAT	GO:0010810~regulation of cell-substrate adhesion	5	0.583431	0.128766	DDR1,DMP1,BCL6,CYR61,SPP1		extracellular matrix/adhesion
GOTERM_BP_FAT	GO:0045785~positive regulation of cell adhesion	4	0.466744	0.349616	DMP1,CYR61,ALOX12,SPP1		extracellular matrix/adhesion
GOTERM_BP_FAT	GO:0010811~positive regulation of cell-substrate adhesion	3	0.350058	0.381483	DMP1,CYR61,SPP1		extracellular matrix/adhesion
Annotation Cluster 143	Enrichment Score: 0.5560402067430499						circadian rhythm
Category	Term	Count	%	PValue	Genes		circadian rhythm
KEGG_PATHWAY	mmu04710:Circadian rhythm	3	0.350058	0.173661	PER2,PER3,CRY1		circadian rhythm
SP_PIR_KEYWORDS	biological rhythms	3	0.350058	0.244592	PER2,PER3,CRY1		circadian rhythm
GOTERM_BP_FAT	GO:0007623~circadian rhythm	4	0.466744	0.268589	PER2,PER3,ATOH7,CRY1		circadian rhythm
GOTERM_BP_FAT	GO:0048511~rhythmic process	6	0.700117	0.523124	EGR2,PER2,ADAMTS1,PER3,ATOH7,CRY1		circadian rhythm
Annotation Cluster 197	Enrichment Score: 0.2473403720261792						neuron
Category	Term	Count	%	PValue	Genes		neuron
GOTERM_CC_FAT	GO:0043025~cell soma	8	0.933489	0.391711	ARHGEF2,NPTXR,GRM8,NCF1,NTRK2,OMP,CBX6-NPTXR,TGFB1,MBP		neuron
GOTERM_CC_FAT	GO:0043005~neuron projection	13	1.51692	0.604609	ARHGEF2,ARC,NCF1,CPNE6,OMP,TGFB1,MBP,NPTXR,CXCR4,GRM8,NTRK2,TTYH1,CABLES1,CBX6-NPTXR		neuron
GOTERM_CC_FAT	GO:0030424~axon	6	0.700117	0.645912	CPNE6,NTRK2,TTYH1,OMP,TGFB1,MBP		neuron
GOTERM_CC_FAT	GO:0030425~dendrite	6	0.700117	0.669922	ARC,ARHGEF2,NPTXR,NCF1,CPNE6,NTRK2,CBX6-NPTXR		neuron
Annotation Cluster 175	Enrichment Score: 0.38061705176379135						neuron
Category	Term	Count	%	PValue	Genes		neuron
GOTERM_BP_FAT	GO:0044057~regulation of system process	15	1.75029	0.113755	EGR2,NCF1,ATP1A2,CPEB1,SYNGR1,ADA,TRF,INHBB,AGTR2,GRM8,NTRK2,DLG4,GAA,ADRA1B,NGF		neuron
GOTERM_BP_FAT	GO:0048168~regulation of neuronal synaptic plasticity	4	0.466744	0.142201	EGR2,DLG4,CPEB1,SYNGR1		neuron
GOTERM_BP_FAT	GO:0046928~regulation of neurotransmitter secretion	3	0.350058	0.254483	GRM8,NTRK2,NGF		neuron
GOTERM_BP_FAT	GO:0051969~regulation of transmission of nerve impulse	8	0.933489	0.266008	EGR2,GRM8,NTRK2,DLG4,CPEB1,SYNGR1,TRF,NGF		neuron
GOTERM_BP_FAT	GO:0051588~regulation of neurotransmitter transport	3	0.350058	0.291246	GRM8,NTRK2,NGF		neuron
GOTERM_BP_FAT	GO:0031644~regulation of neurological system process	8	0.933489	0.312429	EGR2,GRM8,NTRK2,DLG4,CPEB1,SYNGR1,TRF,NGF		neuron
GOTERM_BP_FAT	GO:0050804~regulation of synaptic transmission	7	0.816803	0.36086	EGR2,GRM8,NTRK2,DLG4,CPEB1,SYNGR1,NGF		neuron
GOTERM_BP_FAT	GO:0048167~regulation of synaptic plasticity	4	0.466744	0.416501	EGR2,DLG4,CPEB1,SYNGR1		neuron
GOTERM_CC_FAT	GO:0014069~postsynaptic density	4	0.466744	0.488477	ARC,NTRK2,DLG4,CPEB1		neuron
SP_PIR_KEYWORDS	synapse	8	0.933489	0.851338	CBLN3,HCRT,ARC,SYT10,GABRA6,DLG4,CPEB1,SYNGR1		neuron
SP_PIR_KEYWORDS	postsynaptic cell membrane	4	0.466744	0.879028	ARC,GABRA6,DLG4,CPEB1		neuron
GOTERM_CC_FAT	GO:0044456~synapse part	8	0.933489	0.922303	ARC,GRM8,SYT10,GABRA6,NTRK2,DLG4,CPEB1,SYNGR1		neuron
GOTERM_CC_FAT	GO:0045211~postsynaptic membrane	4	0.466744	0.959749	ARC,GABRA6,DLG4,CPEB1		neuron
GOTERM_CC_FAT	GO:0045202~synapse	11	1.28355	0.968255	CBLN3,HCRT,ARC,CDH15,GRM8,SYT10,GABRA6,NTRK2,DLG4,CPEB1,SYNGR1		neuron
Annotation Cluster 191	Enrichment Score: 0.2888916976547672						neural disease
Category	Term	Count	%	PValue	Genes		neural disease
KEGG_PATHWAY	mmu05014:Amyotrophic lateral sclerosis (ALS)	6	0.700117	0.237984	BID,TNFRSF1A,TNFRSF1B,CASP12,TOMM40L,MAP2K6		neural disease
KEGG_PATHWAY	mmu04210:Apoptosis	6	0.700117	0.580319	BID,TNFRSF1A,CASP12,IL1RAP,BIRC3,NGF		neural disease
KEGG_PATHWAY	mmu05010:Alzheimer's disease	6	0.700117	0.984263	BID,TNFRSF1A,LPL,NDUFS4,COX8B,CASP12		neural disease
Annotation Cluster 8	Enrichment Score: 5.29104289410607						myelination
Category	Term	Count	%	PValue	Genes		myelination
GOTERM_BP_FAT	GO:0008366~axon ensheathment	15	1.75029	1.7997e-09	PLP1,EGR2,UGT8A,HEXA,HEXB,CLDN11,TGFB1,MBP,AMIGO1,CD9,NKX6-2,LGI4,OLIG2,PMP22,GAL3ST1		myelination
GOTERM_BP_FAT	GO:0007272~ensheathment of neurons	15	1.75029	1.7997e-09	PLP1,EGR2,UGT8A,HEXA,HEXB,CLDN11,TGFB1,MBP,AMIGO1,CD9,NKX6-2,LGI4,OLIG2,PMP22,GAL3ST1		myelination
GOTERM_BP_FAT	GO:0042552~myelination	14	1.63361	9.34503e-09	PLP1,EGR2,UGT8A,HEXA,HEXB,TGFB1,MBP,AMIGO1,CD9,NKX6-2,LGI4,OLIG2,PMP22,GAL3ST1		myelination
GOTERM_BP_FAT	GO:0019228~regulation of action potential in neuron	15	1.75029	1.51636e-08	PLP1,EGR2,UGT8A,HEXA,HEXB,CLDN11,TGFB1,MBP,AMIGO1,CD9,NKX6-2,LGI4,OLIG2,PMP22,GAL3ST1		myelination
GOTERM_BP_FAT	GO:0001508~regulation of action potential	15	1.75029	1.96135e-07	PLP1,EGR2,UGT8A,HEXA,HEXB,CLDN11,TGFB1,MBP,AMIGO1,CD9,NKX6-2,LGI4,OLIG2,PMP22,GAL3ST1		myelination
GOTERM_BP_FAT	GO:0048878~chemical homeostasis	42	4.90082	5.06268e-07	FTL1,HEXA,HEXB,AQP4,CLDN11,TRF,TGFB1,MBP,CD9,VDR,SLC11A1,SLC2A4,SLC1A6,WNK4,NKX6-2,LGI4,OLIG2,GAL3ST1,PTPRC,SGK1,AVP,PLP1,EGR2,CCKBR,UGT8A,IGF1,ATP1A2,KCNK2,STAT3,MTTP,AMIGO1,P2RX4,NPC2,HIF1A,RHCG,PYGM,ADRA1B,FABP4,NEUROD1,PTCH1,PMP22,CLN5		myelination
GOTERM_BP_FAT	GO:0006873~cellular ion homeostasis	31	3.61727	1.09901e-05	FTL1,HEXA,HEXB,CLDN11,TRF,TGFB1,MBP,SLC11A1,VDR,CD9,SLC1A6,WNK4,NKX6-2,LGI4,OLIG2,GAL3ST1,PTPRC,SGK1,PLP1,EGR2,CCKBR,UGT8A,ATP1A2,KCNK2,AMIGO1,P2RX4,HIF1A,RHCG,PYGM,PMP22,CLN5		myelination
GOTERM_BP_FAT	GO:0055082~cellular chemical homeostasis	31	3.61727	1.84395e-05	FTL1,HEXA,HEXB,CLDN11,TRF,TGFB1,MBP,SLC11A1,VDR,CD9,SLC1A6,WNK4,NKX6-2,LGI4,OLIG2,GAL3ST1,PTPRC,SGK1,PLP1,EGR2,CCKBR,UGT8A,ATP1A2,KCNK2,AMIGO1,P2RX4,HIF1A,RHCG,PYGM,PMP22,CLN5		myelination
GOTERM_BP_FAT	GO:0042592~homeostatic process	52	6.06768	3.60296e-05	HEXA,HEXB,AQP4,TGFB1,MBP,SLC2A4,TPP1,SLC1A6,WNK4,NKX6-2,LGI4,OLIG2,FANCC,AVP,SGK1,EGR2,CCKBR,UGT8A,AMIGO1,NPC2,HIF1A,RHCG,PRDX6,GAA,PMP22,CLN5,FTL1,SFPI1,CLDN11,TRF,TAL1,SLC11A1,VDR,CD9,BCL6,GAL3ST1,PTPRC,PLP1,SLC12A2,IGF1,ATP1A2,KCNK2,STAT3,MTTP,P2RX4,PYGM,BCL2A1A,ADRA1B,FABP4,NEUROD1,PTCH1,SASH3		myelination
GOTERM_BP_FAT	GO:0042391~regulation of membrane potential	18	2.10035	6.22202e-05	PLP1,EGR2,UGT8A,HEXA,HEXB,CLDN11,KCNK2,TGFB1,MBP,AMIGO1,P2RX4,CD9,NKX6-2,SLC1A6,LGI4,OLIG2,PMP22,GAL3ST1		myelination
GOTERM_BP_FAT	GO:0050801~ion homeostasis	31	3.61727	9.81322e-05	FTL1,HEXA,HEXB,CLDN11,TRF,TGFB1,MBP,SLC11A1,VDR,CD9,SLC1A6,WNK4,NKX6-2,LGI4,OLIG2,GAL3ST1,PTPRC,SGK1,PLP1,EGR2,CCKBR,UGT8A,ATP1A2,KCNK2,AMIGO1,P2RX4,HIF1A,RHCG,PYGM,PMP22,CLN5		myelination
GOTERM_BP_FAT	GO:0019725~cellular homeostasis	34	3.96733	0.000148855	FTL1,HEXA,HEXB,CLDN11,TRF,TGFB1,MBP,CD9,SLC11A1,VDR,SLC1A6,WNK4,NKX6-2,LGI4,OLIG2,GAL3ST1,PTPRC,SGK1,PLP1,EGR2,CCKBR,SLC12A2,UGT8A,ATP1A2,KCNK2,AMIGO1,P2RX4,HIF1A,RHCG,PYGM,PRDX6,GAA,PMP22,CLN5		myelination
GOTERM_BP_FAT	GO:0019226~transmission of nerve impulse	19	2.21704	0.027846	PLP1,EGR2,UGT8A,HEXA,MAOA,HEXB,ATP1A2,CLDN11,TGFB1,MBP,AMIGO1,P2RX4,CD9,GRM8,NKX6-2,LGI4,OLIG2,PMP22,GAL3ST1		myelination
GOTERM_BP_FAT	GO:0050877~neurological system process	34	3.96733	1	HEXA,HEXB,CLDN11,OTOS,MFRP,TGFB1,MBP,CD9,C1QTNF5,AGTR2,MCOLN3,TPP1,NKX6-2,LGI4,OLIG2,MAN2B1,RLBP1,GAL3ST1,PLP1,EGR2,SLC12A2,UGT8A,MAOA,OMP,GJB6,ATP1A2,RD3,AMIGO1,P2RX4,GRM8,ADRA1B,GAA,PMP22,CLN5,NGF		myelination
Annotation Cluster 38	Enrichment Score: 1.6708048017351458						ion transport/channels
Category	Term	Count	%	PValue	Genes		ion transport/channels
GOTERM_BP_FAT	GO:0006873~cellular ion homeostasis	31	3.61727	1.09901e-05	FTL1,HEXA,HEXB,CLDN11,TRF,TGFB1,MBP,SLC11A1,VDR,CD9,SLC1A6,WNK4,NKX6-2,LGI4,OLIG2,GAL3ST1,PTPRC,SGK1,PLP1,EGR2,CCKBR,UGT8A,ATP1A2,KCNK2,AMIGO1,P2RX4,HIF1A,RHCG,PYGM,PMP22,CLN5		ion transport/channels
GOTERM_BP_FAT	GO:0055082~cellular chemical homeostasis	31	3.61727	1.84395e-05	FTL1,HEXA,HEXB,CLDN11,TRF,TGFB1,MBP,SLC11A1,VDR,CD9,SLC1A6,WNK4,NKX6-2,LGI4,OLIG2,GAL3ST1,PTPRC,SGK1,PLP1,EGR2,CCKBR,UGT8A,ATP1A2,KCNK2,AMIGO1,P2RX4,HIF1A,RHCG,PYGM,PMP22,CLN5		ion transport/channels
GOTERM_BP_FAT	GO:0050801~ion homeostasis	31	3.61727	9.81322e-05	FTL1,HEXA,HEXB,CLDN11,TRF,TGFB1,MBP,SLC11A1,VDR,CD9,SLC1A6,WNK4,NKX6-2,LGI4,OLIG2,GAL3ST1,PTPRC,SGK1,PLP1,EGR2,CCKBR,UGT8A,ATP1A2,KCNK2,AMIGO1,P2RX4,HIF1A,RHCG,PYGM,PMP22,CLN5		ion transport/channels
GOTERM_BP_FAT	GO:0030003~cellular cation homeostasis	13	1.51692	0.0677166	PTPRC,SGK1,FTL1,CCKBR,HEXB,ATP1A2,TRF,TGFB1,SLC11A1,VDR,HIF1A,PYGM,CLN5		ion transport/channels
GOTERM_BP_FAT	GO:0055080~cation homeostasis	14	1.63361	0.114678	PTPRC,SGK1,FTL1,CCKBR,HEXB,ATP1A2,TRF,TGFB1,SLC11A1,VDR,HIF1A,RHCG,PYGM,CLN5		ion transport/channels
GOTERM_BP_FAT	GO:0030005~cellular di-, tri-valent inorganic cation homeostasis	11	1.28355	0.118602	VDR,PTPRC,SLC11A1,FTL1,HIF1A,PYGM,CCKBR,HEXB,ATP1A2,TGFB1,TRF		ion transport/channels
GOTERM_BP_FAT	GO:0055066~di-, tri-valent inorganic cation homeostasis	11	1.28355	0.175054	VDR,PTPRC,SLC11A1,FTL1,HIF1A,PYGM,CCKBR,HEXB,ATP1A2,TGFB1,TRF		ion transport/channels
GOTERM_BP_FAT	GO:0006875~cellular metal ion homeostasis	8	0.933489	0.21463	VDR,PTPRC,SGK1,PYGM,CCKBR,HEXB,ATP1A2,TGFB1		ion transport/channels
GOTERM_BP_FAT	GO:0055065~metal ion homeostasis	8	0.933489	0.258459	VDR,PTPRC,SGK1,PYGM,CCKBR,HEXB,ATP1A2,TGFB1		ion transport/channels
GOTERM_BP_FAT	GO:0006874~cellular calcium ion homeostasis	7	0.816803	0.282923	VDR,PTPRC,PYGM,CCKBR,HEXB,ATP1A2,TGFB1		ion transport/channels
GOTERM_BP_FAT	GO:0055074~calcium ion homeostasis	7	0.816803	0.317211	VDR,PTPRC,PYGM,CCKBR,HEXB,ATP1A2,TGFB1		ion transport/channels
GOTERM_BP_FAT	GO:0051480~cytosolic calcium ion homeostasis	3	0.350058	0.558782	PTPRC,CCKBR,ATP1A2		ion transport/channels
Annotation Cluster 74	Enrichment Score: 1.2216269564102449						ion transport/channels
Category	Term	Count	%	PValue	Genes		ion transport/channels
UP_SEQ_FEATURE	metal ion-binding site:Calcium 2	8	0.933489	0.0209371	ASGR1,NPTXR,MASP1,SYT10,NPTX2,PON1,COLEC12,PON3,CBX6-NPTXR		ion transport/channels
UP_SEQ_FEATURE	metal ion-binding site:Calcium 1; via carbonyl oxygen	6	0.700117	0.0228888	ASGR1,NPTXR,MASP1,SYT10,NPTX2,COLEC12,CBX6-NPTXR		ion transport/channels
UP_SEQ_FEATURE	metal ion-binding site:Calcium 1	6	0.700117	0.072636	ASGR1,NPTXR,MASP1,SYT10,NPTX2,COLEC12,CBX6-NPTXR		ion transport/channels
UP_SEQ_FEATURE	metal ion-binding site:Calcium 2; via carbonyl oxygen	5	0.583431	0.111644	ASGR1,MASP1,PON1,COLEC12,PON3		ion transport/channels
UP_SEQ_FEATURE	metal ion-binding site:Calcium 3	4	0.466744	0.200603	ASGR1,MASP1,SYT10,COLEC12		ion transport/channels
Annotation Cluster 103	Enrichment Score: 0.8996661679679117						ion transport/channels
Category	Term	Count	%	PValue	Genes		ion transport/channels
GOTERM_BP_FAT	GO:0006820~anion transport	12	1.40023	0.0524875	SLC11A1,P2RY6,CLCA1,SLC12A2,WNK4,GABRA6,SLC1A6,TOMM40L,SLC4A2,SLC22A6,OCA2,SLC4A5		ion transport/channels
GOTERM_BP_FAT	GO:0006821~chloride transport	6	0.700117	0.175268	P2RY6,CLCA1,SLC12A2,WNK4,GABRA6,SLC4A2		ion transport/channels
GOTERM_BP_FAT	GO:0015698~inorganic anion transport	7	0.816803	0.217391	SLC11A1,P2RY6,CLCA1,SLC12A2,WNK4,GABRA6,SLC4A2		ion transport/channels
Annotation Cluster 124	Enrichment Score: 0.706841154290806						ion transport/channels
Category	Term	Count	%	PValue	Genes		ion transport/channels
GOTERM_BP_FAT	GO:0006826~iron ion transport	5	0.583431	0.0682117	SLC39A14,SLC11A1,FTL1,STEAP1,TRF		ion transport/channels
GOTERM_BP_FAT	GO:0030005~cellular di-, tri-valent inorganic cation homeostasis	11	1.28355	0.118602	VDR,PTPRC,SLC11A1,FTL1,HIF1A,PYGM,CCKBR,HEXB,ATP1A2,TGFB1,TRF		ion transport/channels
GOTERM_BP_FAT	GO:0000041~transition metal ion transport	7	0.816803	0.125131	SLC39A14,SLC11A1,FTL1,CP,TCN2,STEAP1,TRF		ion transport/channels
GOTERM_BP_FAT	GO:0006879~cellular iron ion homeostasis	4	0.466744	0.165778	SLC11A1,FTL1,HIF1A,TRF		ion transport/channels
GOTERM_BP_FAT	GO:0055066~di-, tri-valent inorganic cation homeostasis	11	1.28355	0.175054	VDR,PTPRC,SLC11A1,FTL1,HIF1A,PYGM,CCKBR,HEXB,ATP1A2,TGFB1,TRF		ion transport/channels
SP_PIR_KEYWORDS	iron transport	3	0.350058	0.227638	SLC11A1,STEAP1,TRF		ion transport/channels
GOTERM_BP_FAT	GO:0055072~iron ion homeostasis	4	0.466744	0.241991	SLC11A1,FTL1,HIF1A,TRF		ion transport/channels
GOTERM_MF_FAT	GO:0046915~transition metal ion transmembrane transporter activity	3	0.350058	0.309915	SLC39A14,SLC11A1,TRF		ion transport/channels
GOTERM_MF_FAT	GO:0022890~inorganic cation transmembrane transporter activity	8	0.933489	0.382918	TCIRG1,SLC39A14,SLC11A1,COX8B,RHCG,SLC22A4,ATP1A2,TRF		ion transport/channels
GOTERM_MF_FAT	GO:0015082~di-, tri-valent inorganic cation transmembrane transporter activity	3	0.350058	0.444815	SLC39A14,SLC11A1,TRF		ion transport/channels
Annotation Cluster 125	Enrichment Score: 0.7058767202255849						ion transport/channels
Category	Term	Count	%	PValue	Genes		ion transport/channels
UP_SEQ_FEATURE	metal ion-binding site:Iron (heme axial ligand)	9	1.05018	0.122078	CYBA,CYP7B1,CYP1B1,FA2H,HMOX1,CYBRD1,CYP4V3,CYB561,STEAP1		ion transport/channels
GOTERM_BP_FAT	GO:0006091~generation of precursor metabolites and energy	18	2.10035	0.135822	TCIRG1,GNPDA1,KL,ALDOC,FA2H,HK2,CYB561,NDUFA12,CYBA,NDUFS4,PYGM,PYGL,GYG,SLC37A2,CYBRD1,GAA,IDH2,STEAP1		ion transport/channels
SP_PIR_KEYWORDS	electron transport	7	0.816803	0.297295	CYBA,NDUFS4,FA2H,CYBRD1,CYB561,STEAP1,NDUFA12		ion transport/channels
GOTERM_BP_FAT	GO:0022900~electron transport chain	8	0.933489	0.304577	CYBA,NDUFS4,FA2H,SLC37A2,CYBRD1,CYB561,STEAP1,NDUFA12		ion transport/channels
Annotation Cluster 154	Enrichment Score: 0.4887453762216358						ion transport/channels
Category	Term	Count	%	PValue	Genes		ion transport/channels
GOTERM_MF_FAT	GO:0008509~anion transmembrane transporter activity	12	1.40023	0.040992	SLC1A5,CLCA1,SLC12A2,GABRA6,TTYH2,SLC1A6,TOMM40L,TTYH1,SLC4A2,SLC22A6,OCA2,SLC4A5		ion transport/channels
SP_PIR_KEYWORDS	chloride	6	0.700117	0.192507	SLC12A8,GABRA6,TTYH2,TTYH1,CTSC,NPR3		ion transport/channels
GOTERM_MF_FAT	GO:0031404~chloride ion binding	6	0.700117	0.2115	SLC12A8,GABRA6,TTYH2,TTYH1,CTSC,NPR3		ion transport/channels
GOTERM_MF_FAT	GO:0043168~anion binding	6	0.700117	0.228596	SLC12A8,GABRA6,TTYH2,TTYH1,CTSC,NPR3		ion transport/channels
GOTERM_MF_FAT	GO:0005253~anion channel activity	5	0.583431	0.404235	CLCA1,GABRA6,TTYH2,TOMM40L,TTYH1		ion transport/channels
GOTERM_MF_FAT	GO:0005254~chloride channel activity	4	0.466744	0.580645	CLCA1,GABRA6,TTYH2,TTYH1		ion transport/channels
SP_PIR_KEYWORDS	chloride channel	3	0.350058	0.666414	GABRA6,TTYH2,TTYH1		ion transport/channels
GOTERM_CC_FAT	GO:0034707~chloride channel complex	3	0.350058	0.733316	GABRA6,TTYH2,TTYH1		ion transport/channels
GOTERM_CC_FAT	GO:0034702~ion channel complex	6	0.700117	0.912402	GABRA6,TTYH2,TTYH1,KCNE2,KCNK2,KCTD14		ion transport/channels
Annotation Cluster 178	Enrichment Score: 0.3621785610503333						ion transport/channels
Category	Term	Count	%	PValue	Genes		ion transport/channels
GOTERM_BP_FAT	GO:0006811~ion transport	47	5.48425	0.0299399	SLC5A2,SLC39A14,SLC44A1,FTL1,CACHD1,HVCN1,KCNK13,TRF,VDR,SLC11A1,TMEM37,P2RY6,MCOLN3,SLC1A6,WNK4,TTYH2,TTYH1,SLC22A4,KCNE2,SLC22A6,SLC4A2,SLC22A2,OCA2,SLC4A5,NFATC1,TCIRG1,PTPRC,SLC12A8,MLC1,CLCA1,SLC12A2,GABRA6,SLC22A8,SLC10A6,ATP1A2,TCN2,KCNK2,KCNK4,P2RX4,RHCG,TOMM40L,KCNN2,SLC41A1,PLLP,CP,KCTD14,STEAP1		ion transport/channels
INTERPRO	IPR013099:Ion transport 2	4	0.466744	0.0549505	KCNN2,KCNK13,KCNK2,KCNK4		ion transport/channels
SP_PIR_KEYWORDS	ion transport	32	3.73396	0.106803	SLC39A14,SLC5A2,CACHD1,KCNK13,HVCN1,TRF,SLC11A1,TMEM37,MCOLN3,TTYH2,TTYH1,SLC22A4,KCNE2,SLC4A2,SLC22A2,SLC12A8,MLC1,SLC12A2,GABRA6,SLC22A8,SLC10A6,ATP1A2,TCN2,KCNK2,KCNK4,P2RX4,TOMM40L,KCNN2,SLC41A1,PLLP,CP,STEAP1		ion transport/channels
INTERPRO	IPR003280:Potassium channel, two pore-domain	3	0.350058	0.108871	KCNK13,KCNK2,KCNK4		ion transport/channels
SP_PIR_KEYWORDS	transport	80	9.33489	0.165757	SLC5A2,SLC44A1,SLC44A2,CACHD1,SLC15A2,SLC6A20A,AQP4,HVCN1,KCNK13,SLC35A2,SLC7A7,APOB48R,SLC1A5,NDUFS4,SLC2A5,APOD,SLC2A4,MCOLN3,SLC1A6,SLC2A1,TIMM9,SLC22A4,SLC4A2,SLC22A2,OCA2,SLC12A8,SCAMP2,FA2H,SLC22A8,STXBP2,TCN2,NDUFA12,RHCG,SLC25A33,SLC37A2,CYBRD1,SLC41A1,PLLP,NGB,STEAP1,5430435G22RIK,SLC39A14,HDLBP,NKD2,SNX15,MFSD1,SEC62,TRF,TMEM37,SLC11A1,LAPTM5,SORBS1,TTYH2,TTYH1,KCNE2,DOPEY2,RLBP1,TNPO1,…		ion transport/channels
GOTERM_BP_FAT	GO:0006812~cation transport	31	3.61727	0.176503	SLC39A14,SLC5A2,SLC44A1,FTL1,CACHD1,KCNK13,HVCN1,TRF,SLC11A1,TMEM37,VDR,SLC22A4,KCNE2,SLC22A2,NFATC1,TCIRG1,PTPRC,SLC12A8,SLC12A2,SLC10A6,ATP1A2,TCN2,KCNK2,KCNK4,P2RX4,RHCG,KCNN2,SLC41A1,CP,KCTD14,STEAP1		ion transport/channels
GOTERM_BP_FAT	GO:0030001~metal ion transport	25	2.91715	0.316949	SLC39A14,SLC5A2,FTL1,CACHD1,KCNK13,TRF,SLC11A1,TMEM37,VDR,SLC22A4,KCNE2,NFATC1,PTPRC,SLC12A8,SLC12A2,SLC10A6,ATP1A2,TCN2,KCNK2,KCNK4,P2RX4,KCNN2,CP,STEAP1,KCTD14		ion transport/channels
GOTERM_MF_FAT	GO:0015267~channel activity	20	2.33372	0.343776	CLCA1,MLC1,PDPN,GABRA6,AQP4,GJC2,HVCN1,KCNK13,KCNK2,KCNK4,TMEM37,P2RX4,MCOLN3,TTYH2,KCNN2,TOMM40L,TTYH1,KCNE2,PLLP,KCTD14		ion transport/channels
GOTERM_MF_FAT	GO:0022803~passive transmembrane transporter activity	20	2.33372	0.343776	CLCA1,MLC1,PDPN,GABRA6,AQP4,GJC2,HVCN1,KCNK13,KCNK2,KCNK4,TMEM37,P2RX4,MCOLN3,TTYH2,KCNN2,TOMM40L,TTYH1,KCNE2,PLLP,KCTD14		ion transport/channels
SP_PIR_KEYWORDS	potassium transport	7	0.816803	0.353468	SLC12A8,SLC12A2,KCNE2,ATP1A2,KCNK13,KCNK2,KCNK4		ion transport/channels
GOTERM_MF_FAT	GO:0022838~substrate specific channel activity	19	2.21704	0.414752	CLCA1,MLC1,PDPN,GABRA6,AQP4,HVCN1,KCNK13,KCNK2,KCNK4,TMEM37,P2RX4,MCOLN3,TTYH2,KCNN2,TOMM40L,TTYH1,KCNE2,PLLP,KCTD14		ion transport/channels
SP_PIR_KEYWORDS	potassium	7	0.816803	0.442681	SLC12A8,SLC12A2,KCNE2,ATP1A2,KCNK13,KCNK2,KCNK4		ion transport/channels
GOTERM_MF_FAT	GO:0030955~potassium ion binding	7	0.816803	0.47605	SLC12A8,SLC12A2,KCNE2,ATP1A2,KCNK13,KCNK2,KCNK4		ion transport/channels
SP_PIR_KEYWORDS	ionic channel	15	1.75029	0.495876	MLC1,GABRA6,HVCN1,KCNK13,KCNK2,KCNK4,TMEM37,P2RX4,MCOLN3,TTYH2,KCNN2,TTYH1,KCNE2,PLLP,KCTD14		ion transport/channels
GOTERM_BP_FAT	GO:0006813~potassium ion transport	9	1.05018	0.521583	SLC12A8,SLC12A2,KCNN2,KCNE2,ATP1A2,KCNK13,KCNK2,KCTD14,KCNK4		ion transport/channels
GOTERM_MF_FAT	GO:0005216~ion channel activity	17	1.98366	0.568433	CLCA1,MLC1,GABRA6,HVCN1,KCNK13,KCNK2,KCNK4,TMEM37,P2RX4,MCOLN3,TTYH2,KCNN2,TOMM40L,TTYH1,KCNE2,PLLP,KCTD14		ion transport/channels
SP_PIR_KEYWORDS	potassium channel	4	0.466744	0.617857	KCNE2,KCNK13,KCNK2,KCNK4		ion transport/channels
GOTERM_MF_FAT	GO:0031420~alkali metal ion binding	10	1.16686	0.62992	SLC5A2,SLC12A8,SLC12A2,SLC22A4,SLC10A6,KCNE2,ATP1A2,KCNK13,KCNK2,KCNK4		ion transport/channels
GOTERM_BP_FAT	GO:0015672~monovalent inorganic cation transport	14	1.63361	0.720905	TCIRG1,SLC5A2,SLC12A8,SLC12A2,SLC10A6,ATP1A2,HVCN1,KCNK13,KCNK2,KCNK4,KCNN2,SLC22A4,KCNE2,KCTD14		ion transport/channels
GOTERM_MF_FAT	GO:0005267~potassium channel activity	6	0.700117	0.726499	KCNN2,KCNE2,KCNK13,KCNK2,KCTD14,KCNK4		ion transport/channels
SP_PIR_KEYWORDS	voltage-gated channel	6	0.700117	0.734675	TMEM37,KCNE2,HVCN1,KCNK13,KCNK2,KCNK4		ion transport/channels
GOTERM_MF_FAT	GO:0005244~voltage-gated ion channel activity	8	0.933489	0.737231	TMEM37,TOMM40L,KCNE2,HVCN1,KCNK13,KCNK2,KCTD14,KCNK4		ion transport/channels
GOTERM_MF_FAT	GO:0022832~voltage-gated channel activity	8	0.933489	0.737231	TMEM37,TOMM40L,KCNE2,HVCN1,KCNK13,KCNK2,KCTD14,KCNK4		ion transport/channels
GOTERM_MF_FAT	GO:0022836~gated channel activity	12	1.40023	0.768516	P2RX4,TMEM37,CLCA1,GABRA6,KCNN2,TOMM40L,KCNE2,HVCN1,KCNK13,KCNK2,KCTD14,KCNK4		ion transport/channels
GOTERM_MF_FAT	GO:0046873~metal ion transmembrane transporter activity	12	1.40023	0.802034	SLC39A14,P2RX4,SLC11A1,TMEM37,KCNN2,KCNE2,HVCN1,KCNK13,KCNK2,KCTD14,TRF,KCNK4		ion transport/channels
GOTERM_CC_FAT	GO:0008076~voltage-gated potassium channel complex	3	0.350058	0.874896	KCNE2,KCNK2,KCTD14		ion transport/channels
GOTERM_CC_FAT	GO:0034705~potassium channel complex	3	0.350058	0.874896	KCNE2,KCNK2,KCTD14		ion transport/channels
GOTERM_MF_FAT	GO:0005261~cation channel activity	9	1.05018	0.898764	P2RX4,TMEM37,KCNN2,KCNE2,HVCN1,KCNK13,KCNK2,KCTD14,KCNK4		ion transport/channels
GOTERM_CC_FAT	GO:0034702~ion channel complex	6	0.700117	0.912402	GABRA6,TTYH2,TTYH1,KCNE2,KCNK2,KCTD14		ion transport/channels
GOTERM_MF_FAT	GO:0022843~voltage-gated cation channel activity	4	0.466744	0.94226	KCNE2,HVCN1,KCNK2,KCTD14		ion transport/channels
GOTERM_MF_FAT	GO:0005249~voltage-gated potassium channel activity	3	0.350058	0.949347	KCNE2,KCNK2,KCTD14		ion transport/channels
GOTERM_CC_FAT	GO:0034703~cation channel complex	3	0.350058	0.958897	KCNE2,KCNK2,KCTD14		ion transport/channels
Annotation Cluster 53	Enrichment Score: 1.4057405131474972						transporter
Category	Term	Count	%	PValue	Genes		transporter
GOTERM_MF_FAT	GO:0015294~solute:cation symporter activity	10	1.16686	0.00674195	SLC1A5,SLC5A2,SLC2A5,SLC12A2,SLC2A4,SLC6A20A,SLC1A6,SLC2A1,SLC10A6,SLC35A2		transporter
GOTERM_MF_FAT	GO:0015293~symporter activity	14	1.63361	0.00879645	SLC5A2,SLC12A8,SLC12A2,SLC6A20A,SLC15A2,SLC10A6,SLC35A2,SLC1A5,SLC2A5,SLC2A4,SLC1A6,SLC2A1,SLC22A4,SLC15A3		transporter
SP_PIR_KEYWORDS	sugar transport	6	0.700117	0.0218809	SLC5A2,SLC2A5,SLC2A4,SLC37A2,SLC2A1,SLC35A2		transporter
GOTERM_MF_FAT	GO:0051119~sugar transmembrane transporter activity	5	0.583431	0.0238331	SLC5A2,SLC2A5,SLC2A4,SLC2A1,SLC35A2		transporter
GOTERM_MF_FAT	GO:0015149~hexose transmembrane transporter activity	4	0.466744	0.0251434	SLC5A2,SLC2A5,SLC2A4,SLC2A1		transporter
GOTERM_BP_FAT	GO:0008643~carbohydrate transport	8	0.933489	0.025976	SLC5A2,SLC2A5,SORBS1,SLC2A4,SLC37A2,SLC2A1,KLF15,SLC35A2		transporter
GOTERM_MF_FAT	GO:0015145~monosaccharide transmembrane transporter activity	4	0.466744	0.0303623	SLC5A2,SLC2A5,SLC2A4,SLC2A1		transporter
GOTERM_MF_FAT	GO:0005402~cation:sugar symporter activity	4	0.466744	0.0361037	SLC2A5,SLC2A4,SLC2A1,SLC35A2		transporter
GOTERM_MF_FAT	GO:0005351~sugar:hydrogen symporter activity	4	0.466744	0.0361037	SLC2A5,SLC2A4,SLC2A1,SLC35A2		transporter
INTERPRO	IPR005829:Sugar transporter, conserved site	5	0.583431	0.0451469	SLC2A5,SLC2A4,SLC2A1,SLC22A4,SLC22A2		transporter
GOTERM_BP_FAT	GO:0015758~glucose transport	5	0.583431	0.0451539	SLC5A2,SORBS1,SLC2A4,SLC2A1,KLF15		transporter
GOTERM_BP_FAT	GO:0008645~hexose transport	5	0.583431	0.0560422	SLC5A2,SORBS1,SLC2A4,SLC2A1,KLF15		transporter
GOTERM_MF_FAT	GO:0015295~solute:hydrogen symporter activity	4	0.466744	0.0563706	SLC2A5,SLC2A4,SLC2A1,SLC35A2		transporter
SP_PIR_KEYWORDS	Symport	10	1.16686	0.0580654	SLC1A5,SLC5A2,SLC12A8,SLC12A2,SLC15A2,SLC6A20A,SLC1A6,SLC22A4,SLC10A6,SLC15A3		transporter
GOTERM_BP_FAT	GO:0015749~monosaccharide transport	5	0.583431	0.0619687	SLC5A2,SORBS1,SLC2A4,SLC2A1,KLF15		transporter
GOTERM_MF_FAT	GO:0005355~glucose transmembrane transporter activity	3	0.350058	0.0631166	SLC5A2,SLC2A4,SLC2A1		transporter
INTERPRO	IPR003663:Sugar/inositol transporter	3	0.350058	0.0812733	SLC2A5,SLC2A4,SLC2A1		transporter
INTERPRO	IPR005828:General substrate transporter	3	0.350058	0.123468	SLC2A5,SLC2A4,SLC2A1		transporter
GOTERM_MF_FAT	GO:0015370~solute:sodium symporter activity	5	0.583431	0.166544	SLC1A5,SLC5A2,SLC6A20A,SLC1A6,SLC10A6		transporter
Annotation Cluster 54	Enrichment Score: 1.3980810350192916						transporter
Category	Term	Count	%	PValue	Genes		transporter
GOTERM_MF_FAT	GO:0005275~amine transmembrane transporter activity	9	1.05018	0.00872068	SLC1A5,SLC44A1,PDPN,SLC6A20A,SLC1A6,SLC22A4,CTNS,SLC22A2,SLC7A7		transporter
GOTERM_BP_FAT	GO:0015837~amine transport	10	1.16686	0.0349688	SLC1A5,SLC11A1,SLC44A1,PDPN,SLC6A20A,SLC1A6,SLC22A4,CTNS,FCGR3,SLC7A7		transporter
GOTERM_BP_FAT	GO:0046942~carboxylic acid transport	10	1.16686	0.0519057	SLC1A5,SLC11A1,PDPN,SLC6A20A,SLC1A6,SLC22A4,CTNS,SLC27A2,OCA2,SLC7A7		transporter
GOTERM_BP_FAT	GO:0015849~organic acid transport	10	1.16686	0.0546975	SLC1A5,SLC11A1,PDPN,SLC6A20A,SLC1A6,SLC22A4,CTNS,SLC27A2,OCA2,SLC7A7		transporter
GOTERM_BP_FAT	GO:0006865~amino acid transport	8	0.933489	0.0569564	SLC1A5,SLC11A1,PDPN,SLC6A20A,SLC1A6,SLC22A4,CTNS,SLC7A7		transporter
GOTERM_MF_FAT	GO:0015171~amino acid transmembrane transporter activity	6	0.700117	0.0829006	SLC1A5,PDPN,SLC6A20A,SLC1A6,CTNS,SLC7A7		transporter
Annotation Cluster 26	Enrichment Score: 2.088174308929602						metabolism
Category	Term	Count	%	PValue	Genes		metabolism
INTERPRO	IPR013781:Glycoside hydrolase, subgroup, catalytic core	9	1.05018	8.67854e-05	OVGP1,CHID1,KL,HEXA,GUSB,HEXB,GALC,FUCA1,LCT		metabolism
GOTERM_BP_FAT	GO:0006643~membrane lipid metabolic process	11	1.28355	0.000983143	SGPL1,PLA2G15,UGT8A,FA2H,ACER2,LASS2,HEXA,HEXB,GALC,KIT,GAL3ST1		metabolism
GOTERM_BP_FAT	GO:0006672~ceramide metabolic process	8	0.933489	0.00152977	SGPL1,PLA2G15,ACER2,LASS2,HEXA,HEXB,GALC,GAL3ST1		metabolism
GOTERM_BP_FAT	GO:0046519~sphingoid metabolic process	8	0.933489	0.00212563	SGPL1,PLA2G15,ACER2,LASS2,HEXA,HEXB,GALC,GAL3ST1		metabolism
GOTERM_BP_FAT	GO:0006665~sphingolipid metabolic process	10	1.16686	0.002936	SGPL1,PLA2G15,FA2H,ACER2,LASS2,HEXA,HEXB,GALC,KIT,GAL3ST1		metabolism
GOTERM_BP_FAT	GO:0006664~glycolipid metabolic process	6	0.700117	0.00356426	UGT8A,HEXA,HEXB,GALC,KIT,GAL3ST1		metabolism
GOTERM_BP_FAT	GO:0006687~glycosphingolipid metabolic process	5	0.583431	0.0120524	HEXA,HEXB,GALC,KIT,GAL3ST1		metabolism
GOTERM_BP_FAT	GO:0046479~glycosphingolipid catabolic process	3	0.350058	0.0214816	HEXA,HEXB,GALC		metabolism
GOTERM_BP_FAT	GO:0019377~glycolipid catabolic process	3	0.350058	0.0311919	HEXA,HEXB,GALC		metabolism
KEGG_PATHWAY	mmu00600:Sphingolipid metabolism	7	0.816803	0.0335257	SGPL1,UGT8A,ACER2,GALC,NEU2,GAL3ST1,ASAH1		metabolism
GOTERM_BP_FAT	GO:0044242~cellular lipid catabolic process	7	0.816803	0.0539943	LPL,PLA2G4A,HEXA,HEXB,AMACR,GALC,SLC27A2		metabolism
GOTERM_BP_FAT	GO:0030149~sphingolipid catabolic process	3	0.350058	0.129707	HEXA,HEXB,GALC		metabolism
GOTERM_BP_FAT	GO:0046466~membrane lipid catabolic process	3	0.350058	0.129707	HEXA,HEXB,GALC		metabolism
Annotation Cluster 131	Enrichment Score: 0.6440449919778145						metabolism
Category	Term	Count	%	PValue	Genes		metabolism
GOTERM_BP_FAT	GO:0016052~carbohydrate catabolic process	9	1.05018	0.0431824	OVGP1,TALDO1,GNPDA1,CHID1,PYGM,ALDOC,HEXB,GAA,HK2		metabolism
GOTERM_BP_FAT	GO:0019318~hexose metabolic process	14	1.63361	0.069418	B4GALT1,TALDO1,GNPDA1,ALDOC,PDK4,HK2,FUCA1,RENBP,ATF4,PYGM,PYGL,GYG,GAA,MAN2B1		metabolism
GOTERM_BP_FAT	GO:0005996~monosaccharide metabolic process	15	1.75029	0.0835289	B4GALT1,TALDO1,GNPDA1,ALDOC,PDK4,HK2,FUCA1,UGT1A1,UGT1A10,ATF4,RENBP,UGT1A9,PYGM,UGT1A7C,PYGL,UGT1A6B,UGT1A2,UGT1A5,UGT1A6A,GYG,GAA,MAN2B1		metabolism
GOTERM_BP_FAT	GO:0044275~cellular carbohydrate catabolic process	6	0.700117	0.167101	TALDO1,GNPDA1,PYGM,ALDOC,GAA,HK2		metabolism
GOTERM_BP_FAT	GO:0006006~glucose metabolic process	9	1.05018	0.373707	ATF4,TALDO1,PYGM,PYGL,ALDOC,PDK4,GYG,GAA,HK2		metabolism
GOTERM_BP_FAT	GO:0046164~alcohol catabolic process	5	0.583431	0.391035	TALDO1,GNPDA1,ALDOC,MAOA,HK2		metabolism
GOTERM_BP_FAT	GO:0046365~monosaccharide catabolic process	4	0.466744	0.493509	TALDO1,GNPDA1,ALDOC,HK2		metabolism
GOTERM_BP_FAT	GO:0019320~hexose catabolic process	3	0.350058	0.727745	TALDO1,ALDOC,HK2		metabolism
GOTERM_BP_FAT	GO:0006007~glucose catabolic process	3	0.350058	0.727745	TALDO1,ALDOC,HK2		metabolism
Annotation Cluster 136	Enrichment Score: 0.6019422513257103						metabolism
Category	Term	Count	%	PValue	Genes		metabolism
SP_PIR_KEYWORDS	cholesterol metabolism	5	0.583431	0.0444904	APOB48R,SOAT1,CYP7B1,HDLBP,MTTP		metabolism
SP_PIR_KEYWORDS	steroid metabolism	5	0.583431	0.0977051	APOB48R,SOAT1,CYP7B1,HDLBP,MTTP		metabolism
GOTERM_CC_FAT	GO:0032994~protein-lipid complex	4	0.466744	0.157966	APOB48R,LPL,HDLBP,PON1		metabolism
GOTERM_CC_FAT	GO:0034358~plasma lipoprotein particle	4	0.466744	0.157966	APOB48R,LPL,HDLBP,PON1		metabolism
SP_PIR_KEYWORDS	lipid metabolism	9	1.05018	0.272099	APOB48R,SOAT1,SGPL1,CYP7B1,HDLBP,PLA2G15,ACER2,SLC27A2,MTTP		metabolism
GOTERM_BP_FAT	GO:0008203~cholesterol metabolic process	5	0.583431	0.44634	APOB48R,SOAT1,CYP7B1,HDLBP,PON1		metabolism
GOTERM_BP_FAT	GO:0016125~sterol metabolic process	5	0.583431	0.520827	APOB48R,SOAT1,CYP7B1,HDLBP,PON1		metabolism
GOTERM_BP_FAT	GO:0006869~lipid transport	6	0.700117	0.694481	APOB48R,HDLBP,NPC2,SLC27A2,ABCG1,MTTP		metabolism
GOTERM_BP_FAT	GO:0008202~steroid metabolic process	7	0.816803	0.802528	APOB48R,SOAT1,CYP7B1,HDLBP,CYP1B1,AMACR,PON1		metabolism
Annotation Cluster 163	Enrichment Score: 0.4427754690958998						signaling
Category	Term	Count	%	PValue	Genes		signaling
INTERPRO	IPR013032:EGF-like region, conserved site	22	2.56709	0.0331556	TMEFF2,MASP1,TNC,ITGB4,ITGB5,DLK2,ITGB2,MFGE8,DCT,LAMA1,TNFRSF1A,LAMB3,LAMB2,LAMA3,EMR1,STAB1,FBLN7,EGFL8,ADAM8,THBS2,PROS1,PLAU		signaling
INTERPRO	IPR006210:EGF-like	13	1.51692	0.181958	TMEFF2,TNC,ITGB5,MFGE8,DLK2,EMR1,STAB1,FBLN7,EGFL8,ADAM8,PROS1,THBS2,PLAU		signaling
INTERPRO	IPR000742:EGF-like, type 3	12	1.40023	0.258009	TMEFF2,EMR1,STAB1,TNC,FBLN7,MFGE8,DLK2,EGFL8,ADAM8,PROS1,THBS2,PLAU		signaling
SMART	SM00181:EGF	13	1.51692	0.281344	TMEFF2,TNC,ITGB5,MFGE8,DLK2,EMR1,STAB1,FBLN7,EGFL8,ADAM8,PROS1,THBS2,PLAU		signaling
SP_PIR_KEYWORDS	egf-like domain	13	1.51692	0.302352	TMEFF2,MASP1,TNC,MFGE8,DLK2,EMR1,STAB1,FBLN7,EGFL8,ADAM8,PROS1,THBS2,PLAU		signaling
INTERPRO	IPR001881:EGF-like calcium-binding	6	0.700117	0.369269	MASP1,EMR1,FBLN7,DLK2,EGFL8,PROS1		signaling
INTERPRO	IPR000152:EGF-type aspartate/asparagine hydroxylation conserved site	6	0.700117	0.39561	MASP1,EMR1,FBLN7,DLK2,EGFL8,PROS1		signaling
INTERPRO	IPR018097:EGF-like calcium-binding, conserved site	6	0.700117	0.39561	MASP1,EMR1,FBLN7,DLK2,EGFL8,PROS1		signaling
UP_SEQ_FEATURE	domain:EGF-like 1	7	0.816803	0.437934	EMR1,STAB1,MFGE8,DLK2,EGFL8,PROS1,THBS2		signaling
SMART	SM00179:EGF_CA	6	0.700117	0.454006	MASP1,EMR1,FBLN7,DLK2,EGFL8,PROS1		signaling
UP_SEQ_FEATURE	domain:EGF-like 2; calcium-binding	4	0.466744	0.485619	FBLN7,EGFL8,PROS1,THBS2		signaling
INTERPRO	IPR006209:EGF	7	0.816803	0.493109	TMEFF2,STAB1,FBLN7,MFGE8,DLK2,EGFL8,THBS2		signaling
UP_SEQ_FEATURE	domain:EGF-like 3; calcium-binding	3	0.350058	0.528179	EMR1,FBLN7,PROS1		signaling
UP_SEQ_FEATURE	domain:EGF-like 2	5	0.583431	0.561931	EMR1,STAB1,TNC,MFGE8,DLK2		signaling
INTERPRO	IPR013091:EGF calcium-binding	4	0.466744	0.588162	EMR1,FBLN7,EGFL8,PROS1		signaling
UP_SEQ_FEATURE	domain:EGF-like 3	4	0.466744	0.647761	STAB1,TNC,DLK2,THBS2		signaling
UP_SEQ_FEATURE	domain:EGF-like 4	3	0.350058	0.721009	STAB1,TNC,DLK2		signaling
Annotation Cluster 198	Enrichment Score: 0.24124419302804437						signaling
Category	Term	Count	%	PValue	Genes		signaling
INTERPRO	IPR017441:Protein kinase, ATP binding site	27	3.15053	0.129948	FGFR2,RNASEL,ERBB3,MKNK2,KIT,CAMKK2,SBK1,SLK,WNK4,MAP2K6,HAVCR2,SRPK3,SGK1,SGK2,TGFBR1,TGFBR2,AXL,PRKCD,DDR1,RAB32,PRKCQ,PLK4,HIPK1,NTRK2,RIPK4,MERTK,NEK6		signaling
INTERPRO	IPR000719:Protein kinase, core	26	3.03384	0.252888	FGFR2,RNASEL,ERBB3,MKNK2,KIT,CAMKK2,CAMKV,SLK,SBK1,WNK4,MAP2K6,SRPK3,SGK1,SGK2,TGFBR1,TGFBR2,AXL,PRKCD,DDR1,PRKCQ,PLK4,HIPK1,NTRK2,RIPK4,MERTK,NEK6		signaling
SP_PIR_KEYWORDS	kinase	36	4.2007	0.310838	FGFR2,ERBB3,HK2,MKNK2,PIP5K1B,ITPKB,KIT,CAMKK2,SBK1,CDKN2B,SLK,WNK4,CKMT1,MAP2K6,TYROBP,SRPK3,SGK1,SGK2,ALPK3,TGFBR1,PDK4,TGFBR2,AXL,PRKAB1,PRKCD,CDKN1C,DDR1,PRKCQ,CDKN1A,PLK4,HIPK1,NTRK2,RIPK4,MERTK,PLAU,NEK6		signaling
GOTERM_BP_FAT	GO:0006468~protein amino acid phosphorylation	35	4.08401	0.314261	FGFR2,RNASEL,ERBB3,EFNA1,MKNK2,KIT,LPAR1,TGFB1,CAMKK2,CAMKV,SBK1,SLK,WNK4,MAP2K6,SRPK3,PTPRC,SGK1,SGK2,ALPK3,TGFBR1,PDK4,TGFBR2,AXL,IGH-6,PRKCD,DDR1,PRKCQ,PLCE1,PLK4,HIPK1,NTRK2,RIPK4,MERTK,IGFBP3,NEK6		signaling
UP_SEQ_FEATURE	active site:Proton acceptor	37	4.31739	0.316512	FGFR2,ERBB3,ALDOC,MKNK2,CNP,KIT,LTC4S,CAMKK2,CBR2,SBK1,SLK,WNK4,SULT1C1,ALDH1A7,MAP2K6,SRPK3,RNASE1,SGK1,SGK2,RNASE4,TGFBR1,TGFBR2,AXL,QDPR,PRKCD,DDR1,PRKCQ,PLK4,HIPK1,NTRK2,PON1,FTSJD1,RIPK4,MERTK,NEU2,NEK6,PON3		signaling
GOTERM_BP_FAT	GO:0006793~phosphorus metabolic process	46	5.36756	0.360011	FGFR2,RNASEL,ERBB3,EFNA1,MKNK2,HK2,PTPN22,LPAR1,KIT,TGFB1,CAMKK2,GM13767,CAMKV,SBK1,SLK,WNK4,MAP2K6,SRPK3,PTPRJ,TCIRG1,PTPRC,PTPN6,SGK1,SGK2,ALPK3,PTPN18,PTPRZ1,TGFBR1,PDK4,TGFBR2,AXL,IGH-6,PRKCD,DDR1,PRKCQ,PLK4,PLCE1,EYA2,HIPK1,DUSP1,SLC37A2,NTRK2,RIPK4,PPM1M,MERTK,IGFBP3,NEK6		signaling
GOTERM_BP_FAT	GO:0006796~phosphate metabolic process	46	5.36756	0.360011	FGFR2,RNASEL,ERBB3,EFNA1,MKNK2,HK2,PTPN22,LPAR1,KIT,TGFB1,CAMKK2,GM13767,CAMKV,SBK1,SLK,WNK4,MAP2K6,SRPK3,PTPRJ,TCIRG1,PTPRC,PTPN6,SGK1,SGK2,ALPK3,PTPN18,PTPRZ1,TGFBR1,PDK4,TGFBR2,AXL,IGH-6,PRKCD,DDR1,PRKCQ,PLK4,PLCE1,EYA2,HIPK1,DUSP1,SLC37A2,NTRK2,RIPK4,PPM1M,MERTK,IGFBP3,NEK6		signaling
INTERPRO	IPR017442:Serine/threonine protein kinase-related	19	2.21704	0.384337	SRPK3,RNASEL,SGK1,SGK2,TGFBR1,TGFBR2,MKNK2,PRKCD,CAMKK2,CAMKV,PRKCQ,PLK4,SLK,SBK1,HIPK1,WNK4,RIPK4,NEK6,MAP2K6		signaling
GOTERM_MF_FAT	GO:0004672~protein kinase activity	30	3.50058	0.388563	FGFR2,RNASEL,ERBB3,MKNK2,KIT,CAMKK2,CAMKV,SBK1,SLK,WNK4,MAP2K6,SRPK3,SGK1,SGK2,ALPK3,TGFBR1,PDK4,TGFBR2,AXL,PRKAB1,PRKCD,DDR1,PRKCQ,PLK4,HIPK1,NTRK2,CPNE3,RIPK4,MERTK,NEK6		signaling
UP_SEQ_FEATURE	domain:Protein kinase	26	3.03384	0.43024	FGFR2,RNASEL,ERBB3,MKNK2,KIT,CAMKK2,CAMKV,SLK,SBK1,WNK4,MAP2K6,SRPK3,SGK1,SGK2,TGFBR1,TGFBR2,AXL,PRKCD,DDR1,PRKCQ,PLK4,HIPK1,NTRK2,RIPK4,MERTK,NEK6		signaling
GOTERM_BP_FAT	GO:0016310~phosphorylation	37	4.31739	0.448833	FGFR2,RNASEL,ERBB3,EFNA1,HK2,MKNK2,KIT,LPAR1,TGFB1,CAMKK2,CAMKV,SBK1,SLK,WNK4,MAP2K6,SRPK3,TCIRG1,PTPRC,SGK1,SGK2,ALPK3,TGFBR1,PDK4,TGFBR2,AXL,IGH-6,PRKCD,DDR1,PRKCQ,PLCE1,PLK4,HIPK1,NTRK2,RIPK4,MERTK,IGFBP3,NEK6		signaling
GOTERM_MF_FAT	GO:0004674~protein serine/threonine kinase activity	21	2.45041	0.498618	SRPK3,SGK1,SGK2,ALPK3,TGFBR1,TGFBR2,MKNK2,PRKAB1,PRKCD,CAMKK2,CAMKV,PRKCQ,PLK4,SLK,SBK1,HIPK1,WNK4,CPNE3,RIPK4,NEK6,MAP2K6		signaling
INTERPRO	IPR002290:Serine/threonine protein kinase	13	1.51692	0.505611	SGK1,SGK2,MKNK2,PRKCD,CAMKK2,CAMKV,PRKCQ,PLK4,HIPK1,SBK1,SLK,MAP2K6,NEK6		signaling
SP_PIR_KEYWORDS	transferase	63	7.35123	0.548158	SAT1,PIP5K1B,CAMKK2,ST6GALNAC3,SLK,UGT1A7C,UGT1A6B,UGT1A6A,WNK4,GPT2,GGTA1,MAP2K6,PIGA,HEMK1,SRPK3,SGK1,SGK2,GATM,UGT8A,PRKCD,UGT1A1,UGT1A10,PRKCQ,DDR1,HIPK1,RIPK4,OAT,GPAM,NEK6,FGFR2,TALDO1,ERBB3,HS3ST1,HK2,MKNK2,KIT,B3GNT9,UGT1A9,SBK1,UGT1A2,UGT1A5,CKMT1,SULT1C1,HPGDS,GAL3ST1,SOAT1,B4GALT1,ST6GAL1,PLA2G15,ALPK3,LOC100045567,TGFBR1,PDK4,TGFBR2,SUV39H1,AXL,UAP1L1,MMAB,PLK4,PARP9,PYGM,PYGL,PARP8,N…		signaling
SP_PIR_KEYWORDS	serine/threonine-protein kinase	18	2.10035	0.568464	SRPK3,SGK1,SGK2,ALPK3,TGFBR1,TGFBR2,MKNK2,PRKCD,CAMKK2,PRKCQ,PLK4,SLK,SBK1,HIPK1,WNK4,RIPK4,MAP2K6,NEK6		signaling
INTERPRO	IPR008271:Serine/threonine protein kinase, active site	16	1.86698	0.618071	SRPK3,SGK1,SGK2,TGFBR1,TGFBR2,MKNK2,PRKCD,CAMKK2,PRKCQ,SLK,SBK1,HIPK1,WNK4,RIPK4,MAP2K6,NEK6		signaling
UP_SEQ_FEATURE	binding site:ATP	27	3.15053	0.627286	FGFR2,ERBB3,MKNK2,KIT,CAMKK2,SBK1,SLK,WNK4,CKMT1,MAP2K6,SRPK3,SGK1,SGK2,TGFBR1,TGFBR2,PDK4,AXL,PRKCD,MMAB,DDR1,PRKCQ,PLK4,HIPK1,NTRK2,RIPK4,MERTK,NEK6		signaling
SMART	SM00220:S_TKc	13	1.51692	0.639778	SGK1,SGK2,MKNK2,PRKCD,CAMKK2,CAMKV,PRKCQ,PLK4,HIPK1,SBK1,SLK,MAP2K6,NEK6		signaling
SP_PIR_KEYWORDS	nucleotide-binding	64	7.46791	0.920527	SEPT4,RNASEL,PIP5K1B,ACSS2,CAMKK2,NUBP1,SLK,WNK4,ACTR1B,NT5C2,SLC22A4,RAPGEF3,CRY1,MAP2K6,SRPK3,SGK1,SGK2,GTPBP5,SRPRB,UBE2C,PRKCD,UBE2B,PRKCQ,DDR1,HIPK1,RUVBL2,RIPK4,ARL4D,SLC27A2,NEK6,5430435G22RIK,FGFR2,ASS1,GNAI1,ERBB3,MKNK2,HK2,KIT,SBK1,CKMT1,UBE2D1,HELLS,IRGM1,SHPRH,TGFBR1,PDK4,MYO1D,TGFBR2,ABCA8A,AXL,SMC6,ATP1A2,ABCG1,MMAB,RERG,RAB32,PLK4,RAB37,PYGM,PYGL,PSMC3,NTRK2,RAP1A,MERTK		signaling
UP_SEQ_FEATURE	nucleotide phosphate-binding region:ATP	37	4.31739	0.942687	FGFR2,ASS1,ERBB3,MKNK2,KIT,CAMKK2,NUBP1,SBK1,SLK,WNK4,CKMT1,SLC22A4,HELLS,MAP2K6,SRPK3,SGK1,SHPRH,SGK2,TGFBR1,PDK4,TGFBR2,MYO1D,AXL,SMC6,PRKCD,MMAB,ABCG1,DDR1,PRKCQ,PLK4,HIPK1,PSMC3,NTRK2,RUVBL2,RIPK4,MERTK,NEK6		signaling
SP_PIR_KEYWORDS	atp-binding	48	5.60093	0.950496	FGFR2,RNASEL,ASS1,ERBB3,PIP5K1B,MKNK2,HK2,KIT,ACSS2,CAMKK2,NUBP1,SBK1,SLK,WNK4,ACTR1B,CKMT1,SLC22A4,UBE2D1,MAP2K6,HELLS,SRPK3,SGK1,SHPRH,SGK2,TGFBR1,PDK4,MYO1D,TGFBR2,ABCA8A,AXL,SMC6,ATP1A2,UBE2C,UBE2B,PRKCD,ABCG1,MMAB,DDR1,PRKCQ,PLK4,HIPK1,PSMC3,NTRK2,RUVBL2,RIPK4,MERTK,SLC27A2,NEK6		signaling
GOTERM_MF_FAT	GO:0032559~adenyl ribonucleotide binding	53	6.18436	0.988296	RNASEL,PIP5K1B,ACSS2,CAMKK2,NUBP1,SLK,WNK4,ACTR1B,SLC22A4,RAPGEF3,MAP2K6,SRPK3,SGK1,SGK2,UBE2C,UBE2B,PRKCD,PRKCQ,DDR1,HIPK1,RUVBL2,RIPK4,SLC27A2,NEK6,FGFR2,ASS1,ERBB3,MKNK2,HK2,KIT,CAMKV,SBK1,CKMT1,UBE2D1,HELLS,SHPRH,ALPK3,TGFBR1,PDK4,MYO1D,TGFBR2,ABCA8A,AXL,SMC6,ATP1A2,ACACB,MMAB,ABCG1,P2RX4,PLK4,PSMC3,NTRK2,MERTK		signaling
GOTERM_MF_FAT	GO:0005524~ATP binding	52	6.06768	0.989528	RNASEL,PIP5K1B,ACSS2,CAMKK2,NUBP1,SLK,WNK4,ACTR1B,SLC22A4,MAP2K6,SRPK3,SGK1,SGK2,UBE2C,UBE2B,PRKCD,PRKCQ,DDR1,HIPK1,RUVBL2,RIPK4,SLC27A2,NEK6,FGFR2,ASS1,ERBB3,MKNK2,HK2,KIT,CAMKV,SBK1,CKMT1,UBE2D1,HELLS,SHPRH,ALPK3,TGFBR1,MYO1D,TGFBR2,ABCA8A,PDK4,AXL,SMC6,ATP1A2,ACACB,MMAB,ABCG1,P2RX4,PLK4,PSMC3,NTRK2,MERTK		signaling
GOTERM_MF_FAT	GO:0030554~adenyl nucleotide binding	55	6.41774	0.992279	RNASEL,PIP5K1B,ACSS2,CAMKK2,NUBP1,SLK,WNK4,ACTR1B,SLC22A4,RAPGEF3,MAP2K6,SRPK3,SGK1,SGK2,UBE2C,UBE2B,PRKCD,PRKCQ,DDR1,HIPK1,RUVBL2,RIPK4,SLC27A2,STEAP1,NEK6,FGFR2,ASS1,ERBB3,MKNK2,HK2,KIT,CAMKV,SBK1,CKMT1,UBE2D1,HELLS,SHPRH,ALPK3,TGFBR1,PDK4,MYO1D,TGFBR2,ABCA8A,AXL,SMC6,ACACB,ATP1A2,MMAB,ABCG1,P2RX4,PLK4,PSMC3,NTRK2,AOX3,MERTK		signaling
GOTERM_MF_FAT	GO:0001883~purine nucleoside binding	55	6.41774	0.993728	RNASEL,PIP5K1B,ACSS2,CAMKK2,NUBP1,SLK,WNK4,ACTR1B,SLC22A4,RAPGEF3,MAP2K6,SRPK3,SGK1,SGK2,UBE2C,UBE2B,PRKCD,PRKCQ,DDR1,HIPK1,RUVBL2,RIPK4,SLC27A2,STEAP1,NEK6,FGFR2,ASS1,ERBB3,MKNK2,HK2,KIT,CAMKV,SBK1,CKMT1,UBE2D1,HELLS,SHPRH,ALPK3,TGFBR1,PDK4,MYO1D,TGFBR2,ABCA8A,AXL,SMC6,ACACB,ATP1A2,MMAB,ABCG1,P2RX4,PLK4,PSMC3,NTRK2,AOX3,MERTK		signaling
GOTERM_MF_FAT	GO:0001882~nucleoside binding	55	6.41774	0.994669	RNASEL,PIP5K1B,ACSS2,CAMKK2,NUBP1,SLK,WNK4,ACTR1B,SLC22A4,RAPGEF3,MAP2K6,SRPK3,SGK1,SGK2,UBE2C,UBE2B,PRKCD,PRKCQ,DDR1,HIPK1,RUVBL2,RIPK4,SLC27A2,STEAP1,NEK6,FGFR2,ASS1,ERBB3,MKNK2,HK2,KIT,CAMKV,SBK1,CKMT1,UBE2D1,HELLS,SHPRH,ALPK3,TGFBR1,PDK4,MYO1D,TGFBR2,ABCA8A,AXL,SMC6,ACACB,ATP1A2,MMAB,ABCG1,P2RX4,PLK4,PSMC3,NTRK2,AOX3,MERTK		signaling
GOTERM_MF_FAT	GO:0032553~ribonucleotide binding	64	7.46791	0.996119	SEPT4,RNASEL,PIP5K1B,ACSS2,CAMKK2,NUBP1,SLK,WNK4,ACTR1B,SLC22A4,RAPGEF3,MAP2K6,SRPK3,SGK1,SGK2,GTPBP5,SRPRB,UBE2C,PRKCD,UBE2B,PRKCQ,DDR1,HIPK1,RUVBL2,RIPK4,ARL4D,SLC27A2,NEK6,5430435G22RIK,FGFR2,ASS1,GNAI1,ERBB3,MKNK2,HK2,KIT,CAMKV,SBK1,CKMT1,UBE2D1,HELLS,IRGM1,SHPRH,ALPK3,TGFBR1,PDK4,MYO1D,TGFBR2,ABCA8A,AXL,SMC6,ACACB,ATP1A2,ABCG1,MMAB,RERG,RAB32,P2RX4,PLK4,RAB37,PSMC3,NTRK2,RAP1A,MERTK		signaling
GOTERM_MF_FAT	GO:0032555~purine ribonucleotide binding	64	7.46791	0.996119	SEPT4,RNASEL,PIP5K1B,ACSS2,CAMKK2,NUBP1,SLK,WNK4,ACTR1B,SLC22A4,RAPGEF3,MAP2K6,SRPK3,SGK1,SGK2,GTPBP5,SRPRB,UBE2C,PRKCD,UBE2B,PRKCQ,DDR1,HIPK1,RUVBL2,RIPK4,ARL4D,SLC27A2,NEK6,5430435G22RIK,FGFR2,ASS1,GNAI1,ERBB3,MKNK2,HK2,KIT,CAMKV,SBK1,CKMT1,UBE2D1,HELLS,IRGM1,SHPRH,ALPK3,TGFBR1,PDK4,MYO1D,TGFBR2,ABCA8A,AXL,SMC6,ACACB,ATP1A2,ABCG1,MMAB,RERG,RAB32,P2RX4,PLK4,RAB37,PSMC3,NTRK2,RAP1A,MERTK		signaling
GOTERM_MF_FAT	GO:0017076~purine nucleotide binding	66	7.70128	0.997478	SEPT4,RNASEL,PIP5K1B,ACSS2,CAMKK2,NUBP1,SLK,WNK4,ACTR1B,SLC22A4,RAPGEF3,MAP2K6,SRPK3,SGK1,SGK2,GTPBP5,SRPRB,UBE2C,PRKCD,UBE2B,PRKCQ,DDR1,HIPK1,RUVBL2,RIPK4,ARL4D,STEAP1,SLC27A2,NEK6,5430435G22RIK,FGFR2,ASS1,GNAI1,ERBB3,MKNK2,HK2,KIT,CAMKV,SBK1,CKMT1,UBE2D1,HELLS,IRGM1,SHPRH,ALPK3,TGFBR1,PDK4,MYO1D,TGFBR2,ABCA8A,AXL,SMC6,ACACB,ATP1A2,ABCG1,MMAB,RERG,RAB32,P2RX4,PLK4,RAB37,PSMC3,NTRK2,RAP1A,AOX3,ME…		signaling
GOTERM_MF_FAT	GO:0000166~nucleotide binding	76	8.86814	0.999213	SEPT4,RNASEL,RBM3,PIP5K1B,ACSS2,CAMKK2,NUBP1,SLK,WNK4,NT5C2,ACTR1B,SLC22A4,RAPGEF3,CRY1,MAP2K6,SRPK3,SGK1,SGK2,GTPBP5,SRPRB,UBE2C,PRKCD,UBE2B,PRKCQ,DDR1,HIPK1,RBM38,RUVBL2,RIPK4,ARL4D,STEAP1,SLC27A2,NEK6,5430435G22RIK,FGFR2,ASS1,GNAI1,ERBB3,HK2,MKNK2,KIT,CAMKV,P2RY6,SBK1,CKMT1,PPIL4,IDH2,UBE2D1,HELLS,IRGM1,SHPRH,ALPK3,TGFBR1,PDK4,ABCA8A,TGFBR2,MYO1D,AXL,SMC6,ACACB,ATP1A2,CRYZ,ABCG1,MMAB,RERG,RAB3…		signaling
Annotation Cluster 228	Enrichment Score: 0.1106131462650681						signaling
Category	Term	Count	%	PValue	Genes		signaling
GOTERM_BP_FAT	GO:0007264~small GTPase mediated signal transduction	15	1.75029	0.37822	5430435G22RIK,CTNNAL1,RERG,SH2D3C,RAB32,PLCE1,DAB1,CDC42EP1,RAB37,HMOX1,YWHAQ,RAP1A,BCL6,RAPGEF3,ARL4D		signaling
UP_SEQ_FEATURE	lipid moiety-binding region:S-geranylgeranyl cysteine	6	0.700117	0.518473	5430435G22RIK,RAB32,RAB37,RAP1A,GNG12,GNG4		signaling
SP_PIR_KEYWORDS	prenylation	7	0.816803	0.643639	5430435G22RIK,RAB32,RAB37,RAP1A,GNG11,GNG12,GNG4		signaling
INTERPRO	IPR003579:Ras small GTPase, Rab type	3	0.350058	0.728925	5430435G22RIK,RAB32,RAB37		signaling
INTERPRO	IPR005225:Small GTP-binding protein	7	0.816803	0.730321	RERG,5430435G22RIK,RAB32,RAB37,GTPBP5,RAP1A,ARL4D		signaling
SMART	SM00175:RAB	3	0.350058	0.779805	5430435G22RIK,RAB32,RAB37		signaling
INTERPRO	IPR013753:Ras	5	0.583431	0.78272	RERG,5430435G22RIK,RAB32,RAB37,RAP1A		signaling
INTERPRO	IPR001806:Ras GTPase	5	0.583431	0.827295	RERG,5430435G22RIK,RAB32,RAB37,RAP1A		signaling
UP_SEQ_FEATURE	short sequence motif:Effector region	4	0.466744	0.845133	5430435G22RIK,RAB32,RAB37,RAP1A		signaling
SP_PIR_KEYWORDS	gtp-binding	11	1.28355	0.9039	RERG,5430435G22RIK,RAB32,SEPT4,IRGM1,RAB37,GTPBP5,GNAI1,RAP1A,SRPRB,ARL4D		signaling
GOTERM_MF_FAT	GO:0003924~GTPase activity	4	0.466744	0.94226	RAB37,GNAI1,RAP1A,GNG4		signaling
UP_SEQ_FEATURE	nucleotide phosphate-binding region:GTP	9	1.05018	0.967186	RERG,5430435G22RIK,RAB32,SEPT4,IRGM1,RAB37,RAP1A,SRPRB,ARL4D		signaling
GOTERM_MF_FAT	GO:0005525~GTP binding	11	1.28355	0.971503	RERG,5430435G22RIK,RAB32,SEPT4,IRGM1,RAB37,GTPBP5,GNAI1,RAP1A,SRPRB,ARL4D		signaling
GOTERM_MF_FAT	GO:0019001~guanyl nucleotide binding	11	1.28355	0.977317	RERG,5430435G22RIK,RAB32,SEPT4,IRGM1,RAB37,GTPBP5,GNAI1,RAP1A,SRPRB,ARL4D		signaling
GOTERM_MF_FAT	GO:0032561~guanyl ribonucleotide binding	11	1.28355	0.977317	RERG,5430435G22RIK,RAB32,SEPT4,IRGM1,RAB37,GTPBP5,GNAI1,RAP1A,SRPRB,ARL4D		signaling
Annotation Cluster 51	Enrichment Score: 1.4362213400710258						signaling
Category	Term	Count	%	PValue	Genes		signaling
GOTERM_BP_FAT	GO:0042325~regulation of phosphorylation	26	3.03384	0.00407206	EFNA1,TLR4,KIT,LPAR1,IL34,SLC11A1,NDUFS4,DAB1,PDGFC,RAPGEF3,PPP1R14A,MAP2K6,CEACAM1,PTPN6,PTPRC,TGFBR2,IGH-6,PRKCD,UBE2B,CDKN1C,CDKN1A,PLCE1,JUN,FABP4,BMP7,IGFBP3		signaling
GOTERM_BP_FAT	GO:0051174~regulation of phosphorus metabolic process	26	3.03384	0.00651724	EFNA1,TLR4,KIT,LPAR1,IL34,SLC11A1,NDUFS4,DAB1,PDGFC,RAPGEF3,PPP1R14A,MAP2K6,CEACAM1,PTPN6,PTPRC,TGFBR2,IGH-6,PRKCD,UBE2B,CDKN1C,CDKN1A,PLCE1,JUN,FABP4,BMP7,IGFBP3		signaling
GOTERM_BP_FAT	GO:0019220~regulation of phosphate metabolic process	26	3.03384	0.00651724	EFNA1,TLR4,KIT,LPAR1,IL34,SLC11A1,NDUFS4,DAB1,PDGFC,RAPGEF3,PPP1R14A,MAP2K6,CEACAM1,PTPN6,PTPRC,TGFBR2,IGH-6,PRKCD,UBE2B,CDKN1C,CDKN1A,PLCE1,JUN,FABP4,BMP7,IGFBP3		signaling
GOTERM_BP_FAT	GO:0045860~positive regulation of protein kinase activity	13	1.51692	0.0177636	PTPRC,EFNA1,TGFBR2,IGH-6,TLR4,KIT,LPAR1,SLC11A1,PLCE1,DAB1,PDGFC,CEACAM1,MAP2K6		signaling
GOTERM_BP_FAT	GO:0043406~positive regulation of MAP kinase activity	8	0.933489	0.023913	PTPRC,PLCE1,EFNA1,IGH-6,LPAR1,KIT,MAP2K6,CEACAM1		signaling
GOTERM_BP_FAT	GO:0033674~positive regulation of kinase activity	13	1.51692	0.0247711	PTPRC,EFNA1,TGFBR2,IGH-6,TLR4,KIT,LPAR1,SLC11A1,PLCE1,DAB1,PDGFC,CEACAM1,MAP2K6		signaling
GOTERM_BP_FAT	GO:0051347~positive regulation of transferase activity	13	1.51692	0.0320068	PTPRC,EFNA1,TGFBR2,IGH-6,TLR4,KIT,LPAR1,SLC11A1,PLCE1,DAB1,PDGFC,CEACAM1,MAP2K6		signaling
GOTERM_BP_FAT	GO:0045859~regulation of protein kinase activity	16	1.86698	0.0383604	PTPN6,PTPRC,EFNA1,TGFBR2,IGH-6,TLR4,KIT,LPAR1,SLC11A1,PLCE1,CDKN1A,DAB1,FABP4,PDGFC,CEACAM1,MAP2K6		signaling
GOTERM_BP_FAT	GO:0044093~positive regulation of molecular function	23	2.68378	0.0437986	PTPRC,EFNA1,TGFBR2,TLR2,TLR3,IGH-6,ITGB2,TLR4,LPAR1,KIT,NPR3,TGFB1,ADCYAP1,PRKCQ,SLC11A1,PLCE1,AGTR2,DAB1,HIPK1,PYCARD,PDGFC,CEACAM1,MAP2K6		signaling
GOTERM_BP_FAT	GO:0043549~regulation of kinase activity	16	1.86698	0.0483848	PTPN6,PTPRC,EFNA1,TGFBR2,IGH-6,TLR4,KIT,LPAR1,SLC11A1,PLCE1,CDKN1A,DAB1,FABP4,PDGFC,CEACAM1,MAP2K6		signaling
GOTERM_BP_FAT	GO:0043405~regulation of MAP kinase activity	9	1.05018	0.0516754	PTPN6,PTPRC,PLCE1,EFNA1,IGH-6,LPAR1,KIT,MAP2K6,CEACAM1		signaling
GOTERM_BP_FAT	GO:0051338~regulation of transferase activity	16	1.86698	0.0622428	PTPN6,PTPRC,EFNA1,TGFBR2,IGH-6,TLR4,KIT,LPAR1,SLC11A1,PLCE1,CDKN1A,DAB1,FABP4,PDGFC,CEACAM1,MAP2K6		signaling
GOTERM_BP_FAT	GO:0000187~activation of MAPK activity	6	0.700117	0.094988	PTPRC,PLCE1,EFNA1,IGH-6,LPAR1,MAP2K6		signaling
GOTERM_BP_FAT	GO:0007243~protein kinase cascade	17	1.98366	0.111393	PTPRC,PLEK,EFNA1,MKNK2,TIFA,ITPKB,IGH-6,TLR4,KIT,LPAR1,STAT3,SLC11A1,PLCE1,AGTR2,DAB1,WNK4,MAP2K6		signaling
GOTERM_BP_FAT	GO:0043085~positive regulation of catalytic activity	17	1.98366	0.203064	PTPRC,EFNA1,TGFBR2,IGH-6,TLR4,LPAR1,KIT,NPR3,ADCYAP1,SLC11A1,PLCE1,AGTR2,DAB1,PYCARD,PDGFC,CEACAM1,MAP2K6		signaling
GOTERM_BP_FAT	GO:0000165~MAPKKK cascade	8	0.933489	0.320318	PTPRC,SLC11A1,PLCE1,EFNA1,ITPKB,IGH-6,LPAR1,MAP2K6		signaling
Annotation Cluster 90	Enrichment Score: 1.0361477913900907						signaling
Category	Term	Count	%	PValue	Genes		signaling
GOTERM_BP_FAT	GO:0043410~positive regulation of MAPKKK cascade	7	0.816803	0.0256639	FGFR2,PTPRC,KL,TLR3,TLR4,IGH-6,LPAR1		signaling
GOTERM_BP_FAT	GO:0009967~positive regulation of signal transduction	14	1.63361	0.0773454	FGFR2,PTPRC,LITAF,KL,TLR3,IGH-6,TLR4,ITPKB,PRRX2,LPAR1,ADA,SHOX2,DOCK2,HIF1A		signaling
GOTERM_BP_FAT	GO:0010647~positive regulation of cell communication	15	1.75029	0.078172	FGFR2,PTPRC,LITAF,KL,TLR3,IGH-6,TLR4,ITPKB,PRRX2,LPAR1,ADA,SHOX2,DOCK2,HIF1A,NTRK2		signaling
GOTERM_BP_FAT	GO:0043408~regulation of MAPKKK cascade	9	1.05018	0.0832669	FGFR2,PTPN6,PTPRC,KL,TLR3,TLR4,IGH-6,LPAR1,TIMP2		signaling
GOTERM_BP_FAT	GO:0010740~positive regulation of protein kinase cascade	8	0.933489	0.136894	FGFR2,PTPRC,LITAF,KL,TLR3,TLR4,IGH-6,LPAR1		signaling
GOTERM_BP_FAT	GO:0010627~regulation of protein kinase cascade	10	1.16686	0.343122	FGFR2,PTPN6,PTPRC,LITAF,KL,TLR3,TLR4,IGH-6,LPAR1,TIMP2		signaling
Annotation Cluster 234	Enrichment Score: 0.07839967323986827						ubiquitin
Category	Term	Count	%	PValue	Genes		ubiquitin
INTERPRO	IPR000608:Ubiquitin-conjugating enzyme, E2	3	0.350058	0.555315	UBE2D1,UBE2C,UBE2B		ubiquitin
UP_SEQ_FEATURE	active site:Glycyl thioester intermediate	4	0.466744	0.594246	HUWE1,UBE2D1,UBE2C,UBE2B		ubiquitin
SMART	SM00212:UBCc	3	0.350058	0.611567	UBE2D1,UBE2C,UBE2B		ubiquitin
GOTERM_BP_FAT	GO:0016567~protein ubiquitination	4	0.466744	0.630225	HUWE1,SIAH2,UBE2D1,UBE2C		ubiquitin
INTERPRO	IPR016135:Ubiquitin-conjugating enzyme/RWD-like	3	0.350058	0.650605	UBE2D1,UBE2C,UBE2B		ubiquitin
GOTERM_MF_FAT	GO:0004842~ubiquitin-protein ligase activity	5	0.583431	0.722486	HUWE1,SIAH2,UBE2D1,UBE2C,UBE2B		ubiquitin
GOTERM_BP_FAT	GO:0032446~protein modification by small protein conjugation	4	0.466744	0.747004	HUWE1,SIAH2,UBE2D1,UBE2C		ubiquitin
GOTERM_BP_FAT	GO:0070647~protein modification by small protein conjugation or removal	5	0.583431	0.75234	SENP1,HUWE1,SIAH2,UBE2D1,UBE2C		ubiquitin
GOTERM_MF_FAT	GO:0019787~small conjugating protein ligase activity	5	0.583431	0.841888	HUWE1,SIAH2,UBE2D1,UBE2C,UBE2B		ubiquitin
GOTERM_MF_FAT	GO:0016879~ligase activity, forming carbon-nitrogen bonds	7	0.816803	0.892943	ASS1,HUWE1,HAL,SIAH2,UBE2D1,UBE2C,UBE2B		ubiquitin
KEGG_PATHWAY	mmu04120:Ubiquitin mediated proteolysis	6	0.700117	0.906431	HUWE1,CDC20,UBE2D1,BIRC3,UBE2C,UBE2B		ubiquitin
GOTERM_BP_FAT	GO:0006511~ubiquitin-dependent protein catabolic process	5	0.583431	0.917593	USP53,SIAH2,UBE2D1,PSMA8,EDEM1		ubiquitin
SP_PIR_KEYWORDS	ligase	9	1.05018	0.953486	SHPRH,ASS1,HUWE1,SIAH2,UBE2D1,ACSS2,UBE2C,SLC27A2,UBE2B		ubiquitin
GOTERM_MF_FAT	GO:0016881~acid-amino acid ligase activity	5	0.583431	0.954774	HUWE1,SIAH2,UBE2D1,UBE2C,UBE2B		ubiquitin
GOTERM_BP_FAT	GO:0009057~macromolecule catabolic process	21	2.45041	0.992583	OVGP1,SHPRH,CDC20,UBE2C,UBE2B,EDEM1,PSMA8,DNASE1L1,DCPS,PRKCQ,USP53,SENP1,CHID1,HUWE1,FBXO16,PYGM,PSMC3,GAA,FBXO32,SIAH2,UBE2D1		ubiquitin
GOTERM_BP_FAT	GO:0030163~protein catabolic process	15	1.75029	0.998521	SHPRH,CDC20,UBE2C,UBE2B,EDEM1,PSMA8,PRKCQ,USP53,SENP1,FBXO16,HUWE1,PSMC3,FBXO32,SIAH2,UBE2D1		ubiquitin
GOTERM_BP_FAT	GO:0051603~proteolysis involved in cellular protein catabolic process	14	1.63361	0.998767	SHPRH,CDC20,UBE2C,EDEM1,PSMA8,UBE2B,PRKCQ,USP53,SENP1,FBXO16,HUWE1,FBXO32,SIAH2,UBE2D1		ubiquitin
GOTERM_BP_FAT	GO:0019941~modification-dependent protein catabolic process	13	1.51692	0.998861	SHPRH,CDC20,UBE2C,EDEM1,PSMA8,UBE2B,USP53,SENP1,FBXO16,HUWE1,FBXO32,SIAH2,UBE2D1		ubiquitin
GOTERM_BP_FAT	GO:0043632~modification-dependent macromolecule catabolic process	13	1.51692	0.998861	SHPRH,CDC20,UBE2C,EDEM1,PSMA8,UBE2B,USP53,SENP1,FBXO16,HUWE1,FBXO32,SIAH2,UBE2D1		ubiquitin
GOTERM_BP_FAT	GO:0044257~cellular protein catabolic process	14	1.63361	0.998872	SHPRH,CDC20,UBE2C,EDEM1,PSMA8,UBE2B,PRKCQ,USP53,SENP1,FBXO16,HUWE1,FBXO32,SIAH2,UBE2D1		ubiquitin
GOTERM_BP_FAT	GO:0044265~cellular macromolecule catabolic process	16	1.86698	0.999281	SHPRH,CDC20,UBE2C,UBE2B,EDEM1,PSMA8,DNASE1L1,DCPS,PRKCQ,USP53,SENP1,FBXO16,HUWE1,FBXO32,SIAH2,UBE2D1		ubiquitin
SP_PIR_KEYWORDS	ubl conjugation pathway	10	1.16686	0.999548	SHPRH,SENP1,HUWE1,FBXO16,CDC20,FBXO32,SIAH2,UBE2D1,UBE2C,UBE2B		ubiquitin
Annotation Cluster 16	Enrichment Score: 3.177463103861467						apoptosis
Category	Term	Count	%	PValue	Genes		apoptosis
GOTERM_BP_FAT	GO:0043067~regulation of programmed cell death	53	6.18436	5.51323e-06	STIL,PMAIP1,TGFB1,AGTR2,HMOX1,UBE2B,PRKCD,HIF1A,BTG2,HIPK1,FOXC2,NGF,ALOX12,TRAF1,BID,ERBB3,ADAMTSL4,CLU,ZBTB16,KIT,ADA,MSX2,VDR,TSC22D3,PYCARD,TRP53INP1,FCER1G,BCL6,INPP5D,HELLS,SPP1,B4GALT1,PTPN6,PTPRC,LOC100046120,LOC100045567,TGFBR1,IGF1,NR4A1,MAL,BIRC3,FCGR1,FCGR3,PLEKHF1,ATF5,BCL2A1D,CDKN1A,BCL2A1B,BCL2A1A,BNIP3L,CASP12,NEUROD1,BMP7,IGFBP3		apoptosis
GOTERM_BP_FAT	GO:0010941~regulation of cell death	53	6.18436	6.36077e-06	STIL,PMAIP1,TGFB1,AGTR2,HMOX1,UBE2B,PRKCD,HIF1A,BTG2,HIPK1,FOXC2,NGF,ALOX12,TRAF1,BID,ERBB3,ADAMTSL4,CLU,ZBTB16,KIT,ADA,MSX2,VDR,TSC22D3,PYCARD,TRP53INP1,FCER1G,BCL6,INPP5D,HELLS,SPP1,B4GALT1,PTPN6,PTPRC,LOC100046120,LOC100045567,TGFBR1,IGF1,NR4A1,MAL,BIRC3,FCGR1,FCGR3,PLEKHF1,ATF5,BCL2A1D,CDKN1A,BCL2A1B,BCL2A1A,BNIP3L,CASP12,NEUROD1,BMP7,IGFBP3		apoptosis
GOTERM_BP_FAT	GO:0042981~regulation of apoptosis	52	6.06768	8.38116e-06	STIL,PMAIP1,TGFB1,AGTR2,HMOX1,UBE2B,PRKCD,HIF1A,HIPK1,BTG2,FOXC2,NGF,ALOX12,TRAF1,BID,ERBB3,ADAMTSL4,CLU,ZBTB16,ADA,MSX2,VDR,TSC22D3,PYCARD,TRP53INP1,FCER1G,BCL6,INPP5D,HELLS,SPP1,B4GALT1,PTPN6,PTPRC,LOC100046120,LOC100045567,TGFBR1,IGF1,NR4A1,MAL,BIRC3,FCGR1,FCGR3,PLEKHF1,ATF5,BCL2A1D,CDKN1A,BCL2A1B,BCL2A1A,BNIP3L,CASP12,NEUROD1,BMP7,IGFBP3		apoptosis
GOTERM_BP_FAT	GO:0043068~positive regulation of programmed cell death	26	3.03384	0.000520079	BID,ADAMTSL4,PMAIP1,ZBTB16,TGFB1,VDR,HMOX1,PYCARD,TRP53INP1,INPP5D,B4GALT1,PTPN6,PTPRC,TGFBR1,NR4A1,MAL,PRKCD,FCGR1,FCGR3,PLEKHF1,CDKN1A,HIPK1,CASP12,BNIP3L,BMP7,IGFBP3		apoptosis
GOTERM_BP_FAT	GO:0010942~positive regulation of cell death	26	3.03384	0.000584149	BID,ADAMTSL4,PMAIP1,ZBTB16,TGFB1,VDR,HMOX1,PYCARD,TRP53INP1,INPP5D,B4GALT1,PTPN6,PTPRC,TGFBR1,NR4A1,MAL,PRKCD,FCGR1,FCGR3,PLEKHF1,CDKN1A,HIPK1,CASP12,BNIP3L,BMP7,IGFBP3		apoptosis
GOTERM_BP_FAT	GO:0043069~negative regulation of programmed cell death	25	2.91715	0.000840941	STIL,ERBB3,CLU,KIT,ADA,MSX2,TSC22D3,AGTR2,FCER1G,BCL6,HELLS,SPP1,LOC100046120,LOC100045567,TGFBR1,IGF1,UBE2B,ATF5,CDKN1A,BTG2,BCL2A1A,BNIP3L,NEUROD1,FOXC2,ALOX12,NGF		apoptosis
GOTERM_BP_FAT	GO:0060548~negative regulation of cell death	25	2.91715	0.000892519	STIL,ERBB3,CLU,KIT,ADA,MSX2,TSC22D3,AGTR2,FCER1G,BCL6,HELLS,SPP1,LOC100046120,LOC100045567,TGFBR1,IGF1,UBE2B,ATF5,CDKN1A,BTG2,BCL2A1A,BNIP3L,NEUROD1,FOXC2,ALOX12,NGF		apoptosis
GOTERM_BP_FAT	GO:0043065~positive regulation of apoptosis	25	2.91715	0.00105623	BID,ADAMTSL4,PMAIP1,ZBTB16,TGFB1,VDR,HMOX1,PYCARD,TRP53INP1,INPP5D,B4GALT1,PTPN6,PTPRC,TGFBR1,NR4A1,MAL,PRKCD,FCGR1,FCGR3,PLEKHF1,HIPK1,CASP12,BNIP3L,BMP7,IGFBP3		apoptosis
GOTERM_BP_FAT	GO:0043066~negative regulation of apoptosis	24	2.80047	0.00143449	STIL,ERBB3,CLU,ADA,MSX2,AGTR2,TSC22D3,FCER1G,BCL6,HELLS,SPP1,LOC100046120,LOC100045567,TGFBR1,IGF1,UBE2B,ATF5,CDKN1A,BTG2,BCL2A1A,BNIP3L,NEUROD1,FOXC2,ALOX12,NGF		apoptosis
GOTERM_BP_FAT	GO:0006917~induction of apoptosis	15	1.75029	0.0336418	PTPN6,TGFBR1,NR4A1,MAL,PMAIP1,PRKCD,FCGR1,FCGR3,PLEKHF1,HIPK1,HMOX1,BNIP3L,CASP12,PYCARD,TRP53INP1		apoptosis
GOTERM_BP_FAT	GO:0012502~induction of programmed cell death	15	1.75029	0.0336418	PTPN6,TGFBR1,NR4A1,MAL,PMAIP1,PRKCD,FCGR1,FCGR3,PLEKHF1,HIPK1,HMOX1,BNIP3L,CASP12,PYCARD,TRP53INP1		apoptosis
GOTERM_BP_FAT	GO:0006916~anti-apoptosis	9	1.05018	0.06457	ATF5,TSC22D3,LOC100046120,BNIP3L,CLU,IGF1,FOXC2,HELLS,ALOX12,SPP1		apoptosis
Annotation Cluster 48	Enrichment Score: 1.5060600396312478						apoptosis
Category	Term	Count	%	PValue	Genes		apoptosis
INTERPRO	IPR000712:Apoptosis regulator Bcl-2, BH	5	0.583431	0.016709	BID,BCL2A1D,BCL2A1B,BCL2A1A,PMAIP1		apoptosis
INTERPRO	IPR013282:Apoptosis regulator, Bcl-2 related	3	0.350058	0.0175829	BCL2A1D,BCL2A1B,BCL2A1A		apoptosis
SMART	SM00337:BCL	5	0.583431	0.023242	BID,BCL2A1D,BCL2A1B,BCL2A1A,PMAIP1		apoptosis
INTERPRO	IPR002475:BCL2-like apoptosis inhibitor	3	0.350058	0.138499	BCL2A1D,BCL2A1B,BCL2A1A		apoptosis
Annotation Cluster 213	Enrichment Score: 0.1698081870587124						cell cycle
Category	Term	Count	%	PValue	Genes		cell cycle
SP_PIR_KEYWORDS	cell cycle	24	2.80047	0.286148	TXNIP,E2F1,SEPT4,ARHGEF2,SUV39H1,ANLN,CDC20,UBE2C,SYCP1,APPL2,MLF1,CDT1,CDKN1C,CDKN1A,DUSP1,CDKN2B,SPAG5,INCENP,RBM38,SIAH2,PMP22,NEK6,HELLS,CABLES1		cell cycle
GOTERM_BP_FAT	GO:0007049~cell cycle	33	3.85064	0.359058	E2F1,SEPT4,S100A6,ANLN,CPEB1,SYCP1,MLF1,CDT1,CDKN2B,INCENP,TRP53INP1,FANCA,HELLS,CABLES1,NFATC1,TXNIP,ARHGEF2,ANP32B,PDPN,SUV39H1,CDC20,TPD52L1,UBE2C,UBE2B,APPL2,CDKN1C,CDKN1A,DUSP1,SPAG5,RBM38,SIAH2,PMP22,NEK6		cell cycle
GOTERM_BP_FAT	GO:0022402~cell cycle process	21	2.45041	0.447529	ARHGEF2,ANP32B,ANLN,CDC20,TPD52L1,CPEB1,UBE2C,UBE2B,SYCP1,MLF1,CDKN1C,CDKN1A,SPAG5,INCENP,TRP53INP1,PMP22,FANCA,NEK6,HELLS,CABLES1,NFATC1		cell cycle
GOTERM_BP_FAT	GO:0022403~cell cycle phase	16	1.86698	0.637498	ARHGEF2,ANP32B,ANLN,CDC20,TPD52L1,CPEB1,UBE2C,UBE2B,SYCP1,SPAG5,INCENP,FANCA,CABLES1,HELLS,NEK6,NFATC1		cell cycle
GOTERM_BP_FAT	GO:0000278~mitotic cell cycle	12	1.40023	0.647747	ARHGEF2,ANP32B,SPAG5,INCENP,TPD52L1,CDC20,ANLN,UBE2C,CABLES1,NEK6,HELLS,NFATC1		cell cycle
SP_PIR_KEYWORDS	mitosis	8	0.933489	0.703399	ARHGEF2,SPAG5,INCENP,CDC20,ANLN,UBE2C,NEK6,HELLS		cell cycle
SP_PIR_KEYWORDS	cell division	11	1.28355	0.724278	SEPT4,ARHGEF2,SPAG5,INCENP,CDC20,ANLN,UBE2C,SYCP1,CABLES1,NEK6,HELLS		cell cycle
GOTERM_BP_FAT	GO:0051301~cell division	12	1.40023	0.812265	SEPT4,ARHGEF2,SPAG5,INCENP,CDC20,ANLN,ZBTB16,UBE2C,SYCP1,CABLES1,NEK6,HELLS		cell cycle
GOTERM_BP_FAT	GO:0000279~M phase	12	1.40023	0.819221	ARHGEF2,SPAG5,INCENP,CDC20,ANLN,CPEB1,UBE2C,FANCA,UBE2B,SYCP1,NEK6,HELLS		cell cycle
GOTERM_BP_FAT	GO:0000280~nuclear division	8	0.933489	0.824252	ARHGEF2,SPAG5,INCENP,CDC20,ANLN,UBE2C,NEK6,HELLS		cell cycle
GOTERM_BP_FAT	GO:0007067~mitosis	8	0.933489	0.824252	ARHGEF2,SPAG5,INCENP,CDC20,ANLN,UBE2C,NEK6,HELLS		cell cycle
GOTERM_BP_FAT	GO:0000087~M phase of mitotic cell cycle	8	0.933489	0.839883	ARHGEF2,SPAG5,INCENP,CDC20,ANLN,UBE2C,NEK6,HELLS		cell cycle
GOTERM_BP_FAT	GO:0048285~organelle fission	8	0.933489	0.850863	ARHGEF2,SPAG5,INCENP,CDC20,ANLN,UBE2C,NEK6,HELLS		cell cycle
GOTERM_CC_FAT	GO:0000775~chromosome, centromeric region	4	0.466744	0.928282	SPAG5,INCENP,SUV39H1,HELLS		cell cycle
GOTERM_CC_FAT	GO:0005819~spindle	3	0.350058	0.977984	ARHGEF2,SPAG5,INCENP		cell cycle
Annotation Cluster 116	Enrichment Score: 0.7789482396366816						nucleus/gene regulation
Category	Term	Count	%	PValue	Genes		nucleus/gene regulation
GOTERM_BP_FAT	GO:0009120~deoxyribonucleoside metabolic process	4	0.466744	0.00775448	LOC100045567,DPYD,ADA,DUT		nucleus/gene regulation
GOTERM_BP_FAT	GO:0009262~deoxyribonucleotide metabolic process	4	0.466744	0.0989928	LOC100045567,DERA,ADA,DUT		nucleus/gene regulation
GOTERM_BP_FAT	GO:0009200~deoxyribonucleoside triphosphate metabolic process	3	0.350058	0.129707	LOC100045567,ADA,DUT		nucleus/gene regulation
GOTERM_BP_FAT	GO:0009394~2'-deoxyribonucleotide metabolic process	3	0.350058	0.181715	LOC100045567,ADA,DUT		nucleus/gene regulation
GOTERM_BP_FAT	GO:0009116~nucleoside metabolic process	5	0.583431	0.290434	PNP2,LOC100045567,DPYD,ADA,DUT		nucleus/gene regulation
GOTERM_BP_FAT	GO:0009141~nucleoside triphosphate metabolic process	5	0.583431	0.817834	TCIRG1,LOC100045567,ATP1A2,ADA,DUT		nucleus/gene regulation
KEGG_PATHWAY	mmu00240:Pyrimidine metabolism	5	0.583431	0.820617	PNP2,LOC100045567,NT5C2,DPYD,DUT		nucleus/gene regulation
Annotation Cluster 115	Enrichment Score: 0.793295835453359						nucleus/gene regulation
Category	Term	Count	%	PValue	Genes		nucleus/gene regulation
GOTERM_BP_FAT	GO:0044270~nitrogen compound catabolic process	10	1.16686	0.000153566	NCF2,NCF1,LOC100045567,HMOX1,DERA,CNP,PDE8A,DPYD,ENTPD2,ADA		nucleus/gene regulation
GOTERM_BP_FAT	GO:0034656~nucleobase, nucleoside and nucleotide catabolic process	9	1.05018	0.000273414	NCF2,NCF1,LOC100045567,DERA,CNP,PDE8A,DPYD,ENTPD2,ADA		nucleus/gene regulation
GOTERM_BP_FAT	GO:0034655~nucleobase, nucleoside, nucleotide and nucleic acid catabolic process	9	1.05018	0.000273414	NCF2,NCF1,LOC100045567,DERA,CNP,PDE8A,DPYD,ENTPD2,ADA		nucleus/gene regulation
GOTERM_BP_FAT	GO:0009166~nucleotide catabolic process	7	0.816803	0.00338726	NCF2,NCF1,DERA,CNP,PDE8A,ENTPD2,ADA		nucleus/gene regulation
GOTERM_BP_FAT	GO:0046700~heterocycle catabolic process	8	0.933489	0.00644245	LOC100045567,HMOX1,HAL,PDE8A,DPYD,ENTPD2,ADA,PRODH		nucleus/gene regulation
GOTERM_BP_FAT	GO:0046121~deoxyribonucleoside catabolic process	3	0.350058	0.00688024	LOC100045567,DPYD,ADA		nucleus/gene regulation
GOTERM_BP_FAT	GO:0009120~deoxyribonucleoside metabolic process	4	0.466744	0.00775448	LOC100045567,DPYD,ADA,DUT		nucleus/gene regulation
GOTERM_BP_FAT	GO:0009164~nucleoside catabolic process	3	0.350058	0.0311919	LOC100045567,DPYD,ADA		nucleus/gene regulation
GOTERM_BP_FAT	GO:0006195~purine nucleotide catabolic process	3	0.350058	0.181715	PDE8A,ENTPD2,ADA		nucleus/gene regulation
GOTERM_BP_FAT	GO:0009156~ribonucleoside monophosphate biosynthetic process	3	0.350058	0.199675	DPYD,AMPD3,ADA		nucleus/gene regulation
GOTERM_BP_FAT	GO:0009161~ribonucleoside monophosphate metabolic process	3	0.350058	0.236118	DPYD,AMPD3,ADA		nucleus/gene regulation
GOTERM_BP_FAT	GO:0009112~nucleobase metabolic process	3	0.350058	0.236118	DPYD,AMPD3,ADA		nucleus/gene regulation
GOTERM_BP_FAT	GO:0009116~nucleoside metabolic process	5	0.583431	0.290434	PNP2,LOC100045567,DPYD,ADA,DUT		nucleus/gene regulation
GOTERM_BP_FAT	GO:0009123~nucleoside monophosphate metabolic process	5	0.583431	0.323819	CNP,PDE8A,DPYD,AMPD3,ADA		nucleus/gene regulation
GOTERM_BP_FAT	GO:0009119~ribonucleoside metabolic process	3	0.350058	0.573014	LOC100045567,DPYD,ADA		nucleus/gene regulation
GOTERM_BP_FAT	GO:0009259~ribonucleotide metabolic process	7	0.816803	0.573753	TCIRG1,LOC100045567,ATP1A2,DPYD,ENTPD2,AMPD3,ADA		nucleus/gene regulation
GOTERM_BP_FAT	GO:0009260~ribonucleotide biosynthetic process	6	0.700117	0.634485	TCIRG1,LOC100045567,ATP1A2,DPYD,AMPD3,ADA		nucleus/gene regulation
GOTERM_BP_FAT	GO:0009124~nucleoside monophosphate biosynthetic process	3	0.350058	0.651323	DPYD,AMPD3,ADA		nucleus/gene regulation
GOTERM_BP_FAT	GO:0009150~purine ribonucleotide metabolic process	6	0.700117	0.694481	TCIRG1,LOC100045567,ATP1A2,ENTPD2,AMPD3,ADA		nucleus/gene regulation
GOTERM_BP_FAT	GO:0044271~nitrogen compound biosynthetic process	14	1.63361	0.716575	TCIRG1,CEBPA,ASS1,LOC100045567,QDPR,PAH,ATP1A2,AMPD3,ADA,MMAB,P2RX4,QPRT,DPYD,PRODH		nucleus/gene regulation
GOTERM_BP_FAT	GO:0009152~purine ribonucleotide biosynthetic process	5	0.583431	0.771803	TCIRG1,LOC100045567,ATP1A2,AMPD3,ADA		nucleus/gene regulation
GOTERM_BP_FAT	GO:0006163~purine nucleotide metabolic process	7	0.816803	0.797754	TCIRG1,LOC100045567,PDE8A,ATP1A2,ENTPD2,AMPD3,ADA		nucleus/gene regulation
GOTERM_BP_FAT	GO:0009141~nucleoside triphosphate metabolic process	5	0.583431	0.817834	TCIRG1,LOC100045567,ATP1A2,ADA,DUT		nucleus/gene regulation
GOTERM_BP_FAT	GO:0009165~nucleotide biosynthetic process	7	0.816803	0.856889	TCIRG1,LOC100045567,QPRT,ATP1A2,DPYD,AMPD3,ADA		nucleus/gene regulation
GOTERM_BP_FAT	GO:0034654~nucleobase, nucleoside, nucleotide and nucleic acid biosynthetic process	7	0.816803	0.874234	TCIRG1,LOC100045567,QPRT,ATP1A2,DPYD,AMPD3,ADA		nucleus/gene regulation
GOTERM_BP_FAT	GO:0034404~nucleobase, nucleoside and nucleotide biosynthetic process	7	0.816803	0.874234	TCIRG1,LOC100045567,QPRT,ATP1A2,DPYD,AMPD3,ADA		nucleus/gene regulation
GOTERM_BP_FAT	GO:0009144~purine nucleoside triphosphate metabolic process	4	0.466744	0.89537	TCIRG1,LOC100045567,ATP1A2,ADA		nucleus/gene regulation
GOTERM_BP_FAT	GO:0006164~purine nucleotide biosynthetic process	5	0.583431	0.906392	TCIRG1,LOC100045567,ATP1A2,AMPD3,ADA		nucleus/gene regulation
GOTERM_BP_FAT	GO:0009201~ribonucleoside triphosphate biosynthetic process	3	0.350058	0.945188	TCIRG1,LOC100045567,ATP1A2		nucleus/gene regulation
GOTERM_BP_FAT	GO:0009206~purine ribonucleoside triphosphate biosynthetic process	3	0.350058	0.945188	TCIRG1,LOC100045567,ATP1A2		nucleus/gene regulation
GOTERM_BP_FAT	GO:0009145~purine nucleoside triphosphate biosynthetic process	3	0.350058	0.94741	TCIRG1,LOC100045567,ATP1A2		nucleus/gene regulation
GOTERM_BP_FAT	GO:0009142~nucleoside triphosphate biosynthetic process	3	0.350058	0.949545	TCIRG1,LOC100045567,ATP1A2		nucleus/gene regulation
GOTERM_BP_FAT	GO:0009205~purine ribonucleoside triphosphate metabolic process	3	0.350058	0.960721	TCIRG1,LOC100045567,ATP1A2		nucleus/gene regulation
GOTERM_BP_FAT	GO:0009199~ribonucleoside triphosphate metabolic process	3	0.350058	0.962336	TCIRG1,LOC100045567,ATP1A2		nucleus/gene regulation
Annotation Cluster 190	Enrichment Score: 0.29571101882420603						nucleus/gene regulation
Category	Term	Count	%	PValue	Genes		nucleus/gene regulation
GOTERM_BP_FAT	GO:0006342~chromatin silencing	4	0.466744	0.0708336	SUV39H1,UBE2B,BAZ2A,HELLS		nucleus/gene regulation
GOTERM_BP_FAT	GO:0045814~negative regulation of gene expression, epigenetic	4	0.466744	0.0891612	SUV39H1,UBE2B,BAZ2A,HELLS		nucleus/gene regulation
GOTERM_CC_FAT	GO:0000792~heterochromatin	5	0.583431	0.263737	INCENP,SUV39H1,UBE2B,BAZ2A,HELLS		nucleus/gene regulation
GOTERM_BP_FAT	GO:0016458~gene silencing	5	0.583431	0.301519	RBM3,SUV39H1,UBE2B,BAZ2A,HELLS		nucleus/gene regulation
GOTERM_BP_FAT	GO:0016569~covalent chromatin modification	7	0.816803	0.325887	EYA2,HUWE1,SUV39H1,RUVBL2,UBE2B,BAZ2A,HELLS		nucleus/gene regulation
GOTERM_BP_FAT	GO:0032259~methylation	6	0.700117	0.340756	BTG2,SUV39H1,FTSJD1,BAZ2A,HELLS,HEMK1		nucleus/gene regulation
GOTERM_BP_FAT	GO:0040029~regulation of gene expression, epigenetic	5	0.583431	0.44634	RBM3,SUV39H1,UBE2B,BAZ2A,HELLS		nucleus/gene regulation
GOTERM_BP_FAT	GO:0043414~biopolymer methylation	5	0.583431	0.457229	BTG2,SUV39H1,BAZ2A,HELLS,HEMK1		nucleus/gene regulation
GOTERM_BP_FAT	GO:0016570~histone modification	6	0.700117	0.467081	EYA2,HUWE1,SUV39H1,RUVBL2,UBE2B,BAZ2A		nucleus/gene regulation
GOTERM_CC_FAT	GO:0000785~chromatin	10	1.16686	0.471336	HIST2H3B,SHPRH,SUV39H1,HIST2H3C2,HIST2H3C1,UBE2B,SAP30,NPTXR,INCENP,HIST1H3A,HIST1H3B,HIST1H3C,HIST1H3D,HIST1H3E,HIST1H3F,BAZ2A,HIST1H3G,CBX6-NPTXR,HELLS,HIST1H3H,HIST1H3I		nucleus/gene regulation
GOTERM_BP_FAT	GO:0006333~chromatin assembly or disassembly	6	0.700117	0.618412	HIST2H3B,SHPRH,SUV39H1,HIST2H3C2,HIST2H3C1,NPTXR,HIST1H3A,HIST1H3B,HIST1H3C,HIST1H3D,HIST1H3E,HIST1H3F,HIST1H3G,CBX6-NPTXR,HIST1H3H,HELLS,HIST1H3I		nucleus/gene regulation
GOTERM_BP_FAT	GO:0006479~protein amino acid methylation	3	0.350058	0.626566	BTG2,SUV39H1,HEMK1		nucleus/gene regulation
GOTERM_BP_FAT	GO:0008213~protein amino acid alkylation	3	0.350058	0.626566	BTG2,SUV39H1,HEMK1		nucleus/gene regulation
GOTERM_BP_FAT	GO:0006323~DNA packaging	5	0.583431	0.731627	HIST2H3B,SHPRH,SUV39H1,HIST2H3C2,HIST2H3C1,HIST1H3A,HIST1H3B,HIST1H3C,HIST1H3D,HIST1H3E,HIST1H3F,HIST1H3G,HIST1H3H,HELLS,HIST1H3I		nucleus/gene regulation
GOTERM_CC_FAT	GO:0044454~nuclear chromosome part	5	0.583431	0.779708	SAP30,INCENP,SUV39H1,UBE2B,SYCP1		nucleus/gene regulation
GOTERM_CC_FAT	GO:0000790~nuclear chromatin	3	0.350058	0.780128	SAP30,SUV39H1,UBE2B		nucleus/gene regulation
GOTERM_CC_FAT	GO:0000228~nuclear chromosome	5	0.583431	0.873154	SAP30,INCENP,SUV39H1,UBE2B,SYCP1		nucleus/gene regulation
GOTERM_BP_FAT	GO:0016568~chromatin modification	9	1.05018	0.894139	EYA2,NPTXR,HUWE1,SUV39H1,KDM3A,RUVBL2,UBE2B,BAZ2A,CBX6-NPTXR,HELLS		nucleus/gene regulation
GOTERM_BP_FAT	GO:0006325~chromatin organization	12	1.40023	0.905755	HIST2H3B,SHPRH,SUV39H1,HIST2H3C2,HIST2H3C1,UBE2B,EYA2,NPTXR,HUWE1,HIST1H3A,HIST1H3B,HIST1H3C,KDM3A,HIST1H3D,RUVBL2,HIST1H3E,HIST1H3F,BAZ2A,HIST1H3G,CBX6-NPTXR,HELLS,HIST1H3H,HIST1H3I		nucleus/gene regulation
SP_PIR_KEYWORDS	chromatin regulator	6	0.700117	0.93799	EYA2,NPTXR,SUV39H1,KDM3A,RUVBL2,BAZ2A,CBX6-NPTXR		nucleus/gene regulation
GOTERM_CC_FAT	GO:0044427~chromosomal part	12	1.40023	0.938872	HIST2H3B,SHPRH,SUV39H1,HIST2H3C2,HIST2H3C1,UBE2B,SYCP1,SAP30,NPTXR,SPAG5,INCENP,HIST1H3A,HIST1H3B,HIST1H3C,HIST1H3D,HIST1H3E,HIST1H3F,BAZ2A,HIST1H3G,CBX6-NPTXR,HELLS,HIST1H3H,HIST1H3I		nucleus/gene regulation
GOTERM_BP_FAT	GO:0051276~chromosome organization	14	1.63361	0.960927	HIST2H3C2,HIST2H3C1,CPEB1,SYCP1,KDM3A,BAZ2A,HELLS,CBX6-NPTXR,HIST2H3B,SHPRH,SUV39H1,UBE2B,EYA2,NPTXR,HUWE1,HIST1H3A,HIST1H3B,HIST1H3C,HIST1H3D,RUVBL2,HIST1H3E,HIST1H3F,HIST1H3G,HIST1H3H,HIST1H3I		nucleus/gene regulation
GOTERM_CC_FAT	GO:0005694~chromosome	13	1.51692	0.975244	HIST2H3B,SHPRH,SUV39H1,SMC6,HIST2H3C2,HIST2H3C1,UBE2B,SYCP1,SAP30,NPTXR,SPAG5,INCENP,HIST1H3A,HIST1H3B,HIST1H3C,HIST1H3D,HIST1H3E,HIST1H3F,HIST1H3G,BAZ2A,CBX6-NPTXR,HIST1H3H,HELLS,HIST1H3I		nucleus/gene regulation
Annotation Cluster 230	Enrichment Score: 0.09586864704921942						nucleus/gene regulation
Category	Term	Count	%	PValue	Genes		nucleus/gene regulation
GOTERM_CC_FAT	GO:0000785~chromatin	10	1.16686	0.471336	HIST2H3B,SHPRH,SUV39H1,HIST2H3C2,HIST2H3C1,UBE2B,SAP30,NPTXR,INCENP,HIST1H3A,HIST1H3B,HIST1H3C,HIST1H3D,HIST1H3E,HIST1H3F,BAZ2A,HIST1H3G,CBX6-NPTXR,HELLS,HIST1H3H,HIST1H3I		nucleus/gene regulation
GOTERM_BP_FAT	GO:0006333~chromatin assembly or disassembly	6	0.700117	0.618412	HIST2H3B,SHPRH,SUV39H1,HIST2H3C2,HIST2H3C1,NPTXR,HIST1H3A,HIST1H3B,HIST1H3C,HIST1H3D,HIST1H3E,HIST1H3F,HIST1H3G,CBX6-NPTXR,HIST1H3H,HELLS,HIST1H3I		nucleus/gene regulation
GOTERM_BP_FAT	GO:0031497~chromatin assembly	4	0.466744	0.714601	HIST2H3B,SHPRH,HIST2H3C2,HIST2H3C1,HIST1H3A,HIST1H3B,HIST1H3C,HIST1H3D,HIST1H3E,HIST1H3F,HIST1H3G,HIST1H3H,HELLS,HIST1H3I		nucleus/gene regulation
GOTERM_BP_FAT	GO:0065004~protein-DNA complex assembly	4	0.466744	0.72299	HIST2H3B,SHPRH,HIST2H3C2,HIST2H3C1,HIST1H3A,HIST1H3B,HIST1H3C,HIST1H3D,HIST1H3E,HIST1H3F,HIST1H3G,HIST1H3H,HELLS,HIST1H3I		nucleus/gene regulation
GOTERM_BP_FAT	GO:0006323~DNA packaging	5	0.583431	0.731627	HIST2H3B,SHPRH,SUV39H1,HIST2H3C2,HIST2H3C1,HIST1H3A,HIST1H3B,HIST1H3C,HIST1H3D,HIST1H3E,HIST1H3F,HIST1H3G,HIST1H3H,HELLS,HIST1H3I		nucleus/gene regulation
GOTERM_CC_FAT	GO:0000786~nucleosome	3	0.350058	0.833501	HIST2H3B,SHPRH,HIST2H3C2,HIST2H3C1,HIST1H3A,HIST1H3B,HIST1H3C,HIST1H3D,HIST1H3E,HIST1H3F,HIST1H3G,HIST1H3H,HIST1H3I		nucleus/gene regulation
GOTERM_BP_FAT	GO:0006334~nucleosome assembly	3	0.350058	0.877035	HIST2H3B,SHPRH,HIST2H3C2,HIST2H3C1,HIST1H3A,HIST1H3B,HIST1H3C,HIST1H3D,HIST1H3E,HIST1H3F,HIST1H3G,HIST1H3H,HIST1H3I		nucleus/gene regulation
GOTERM_BP_FAT	GO:0034728~nucleosome organization	3	0.350058	0.890781	HIST2H3B,SHPRH,HIST2H3C2,HIST2H3C1,HIST1H3A,HIST1H3B,HIST1H3C,HIST1H3D,HIST1H3E,HIST1H3F,HIST1H3G,HIST1H3H,HIST1H3I		nucleus/gene regulation
GOTERM_CC_FAT	GO:0032993~protein-DNA complex	3	0.350058	0.9026	HIST2H3B,SHPRH,HIST2H3C2,HIST2H3C1,HIST1H3A,HIST1H3B,HIST1H3C,HIST1H3D,HIST1H3E,HIST1H3F,HIST1H3G,HIST1H3H,HIST1H3I		nucleus/gene regulation
GOTERM_BP_FAT	GO:0006325~chromatin organization	12	1.40023	0.905755	HIST2H3B,SHPRH,SUV39H1,HIST2H3C2,HIST2H3C1,UBE2B,EYA2,NPTXR,HUWE1,HIST1H3A,HIST1H3B,HIST1H3C,KDM3A,HIST1H3D,RUVBL2,HIST1H3E,HIST1H3F,BAZ2A,HIST1H3G,CBX6-NPTXR,HELLS,HIST1H3H,HIST1H3I		nucleus/gene regulation
GOTERM_BP_FAT	GO:0034622~cellular macromolecular complex assembly	8	0.933489	0.909368	HIST2H3B,SHPRH,HIST2H3C2,HIST2H3C1,WAS,HIST1H3A,HIST1H3B,HIST1H3C,PDGFC,GEMIN8,HIST1H3D,HIST1H3E,HIST1H3F,TNPO1,HIST1H3G,HIST1H3H,HELLS,HIST1H3I		nucleus/gene regulation
GOTERM_CC_FAT	GO:0044427~chromosomal part	12	1.40023	0.938872	HIST2H3B,SHPRH,SUV39H1,HIST2H3C2,HIST2H3C1,UBE2B,SYCP1,SAP30,NPTXR,SPAG5,INCENP,HIST1H3A,HIST1H3B,HIST1H3C,HIST1H3D,HIST1H3E,HIST1H3F,BAZ2A,HIST1H3G,CBX6-NPTXR,HELLS,HIST1H3H,HIST1H3I		nucleus/gene regulation
SP_PIR_KEYWORDS	chromosomal protein	4	0.466744	0.948386	HIST2H3B,SUV39H1,SMC6,HIST2H3C2,HIST2H3C1,HIST1H3A,HIST1H3B,HIST1H3C,HIST1H3D,HIST1H3E,HIST1H3F,HIST1H3G,HIST1H3H,HIST1H3I		nucleus/gene regulation
GOTERM_BP_FAT	GO:0034621~cellular macromolecular complex subunit organization	8	0.933489	0.957665	HIST2H3B,SHPRH,HIST2H3C2,HIST2H3C1,WAS,HIST1H3A,HIST1H3B,HIST1H3C,PDGFC,GEMIN8,HIST1H3D,HIST1H3E,HIST1H3F,TNPO1,HIST1H3G,HIST1H3H,HELLS,HIST1H3I		nucleus/gene regulation
Annotation Cluster 247	Enrichment Score: 0.007914960596931642						nucleus/gene regulation
Category	Term	Count	%	PValue	Genes		nucleus/gene regulation
UP_SEQ_FEATURE	zinc finger region:C2H2-type 3	9	1.05018	0.93977	EGR2,ZFP14,EGR4,ZIC4,SP5,BCL6,ZFPM2,KLF15,MYNN		nucleus/gene regulation
UP_SEQ_FEATURE	zinc finger region:C2H2-type 1	9	1.05018	0.94291	EGR2,ZBTB46,ZFP14,EGR4,SP5,BCL6,ZFPM2,KLF15,MYNN		nucleus/gene regulation
UP_SEQ_FEATURE	zinc finger region:C2H2-type 2	9	1.05018	0.950138	EGR2,ZBTB46,ZFP14,EGR4,SP5,BCL6,ZFPM2,KLF15,MYNN		nucleus/gene regulation
UP_SEQ_FEATURE	zinc finger region:C2H2-type 5	4	0.466744	0.996113	ZFP14,ZIC4,BCL6,MYNN		nucleus/gene regulation
UP_SEQ_FEATURE	zinc finger region:C2H2-type 6	3	0.350058	0.996235	ZFP14,BCL6,MYNN		nucleus/gene regulation
UP_SEQ_FEATURE	zinc finger region:C2H2-type 4	4	0.466744	0.998269	ZFP14,ZIC4,BCL6,MYNN		nucleus/gene regulation
INTERPRO	IPR013087:Zinc finger, C2H2-type/integrase, DNA-binding	11	1.28355	0.999221	ZFP418,EGR2,ZBTB46,ZFP14,EGR4,ZIC4,SP5,BCL6,KLF15,ZBTB16,MYNN		nucleus/gene regulation
INTERPRO	IPR007087:Zinc finger, C2H2-type	12	1.40023	0.999986	ZFP418,EGR2,ZBTB46,ZFP14,EGR4,ZIC4,SP5,BCL6,ZFPM2,KLF15,ZBTB16,MYNN		nucleus/gene regulation
INTERPRO	IPR015880:Zinc finger, C2H2-like	11	1.28355	0.999995	ZFP418,EGR2,ZBTB46,ZFP14,EGR4,ZIC4,SP5,BCL6,ZFPM2,ZBTB16,MYNN		nucleus/gene regulation
SMART	SM00355:ZnF_C2H2	11	1.28355	1	ZFP418,EGR2,ZBTB46,ZFP14,EGR4,ZIC4,SP5,BCL6,ZFPM2,ZBTB16,MYNN		nucleus/gene regulation
Annotation Cluster 251	Enrichment Score: 0.0023911554965634603						nucleus/gene regulation
Category	Term	Count	%	PValue	Genes		nucleus/gene regulation
UP_SEQ_FEATURE	zinc finger region:RING-type	5	0.583431	0.978514	RNF130,SHPRH,TRIM59,SIAH2,BIRC3		nucleus/gene regulation
INTERPRO	IPR017907:Zinc finger, RING-type, conserved site	5	0.583431	0.996325	RNF130,SHPRH,TRIM59,SIAH2,BIRC3		nucleus/gene regulation
INTERPRO	IPR001841:Zinc finger, RING-type	5	0.583431	0.998808	RNF130,SHPRH,TRIM59,SIAH2,BIRC3		nucleus/gene regulation
INTERPRO	IPR018957:Zinc finger, C3HC4 RING-type	3	0.350058	0.99943	RNF130,TRIM59,BIRC3		nucleus/gene regulation
SMART	SM00184:RING	5	0.583431	0.999636	RNF130,SHPRH,TRIM59,SIAH2,BIRC3		nucleus/gene regulation
Annotation Cluster 108	Enrichment Score: 0.8647085123467317						neuropeptide/hormone
Category	Term	Count	%	PValue	Genes		neuropeptide/hormone
SP_PIR_KEYWORDS	amidation	6	0.700117	0.0329918	HCRT,CHGA,AVP,ADM,NPFF,ADCYAP1		neuropeptide/hormone
GOTERM_MF_FAT	GO:0005184~neuropeptide hormone activity	4	0.466744	0.0361037	AVP,AGRP,NPFF,ADCYAP1		neuropeptide/hormone
GOTERM_MF_FAT	GO:0005179~hormone activity	9	1.05018	0.158619	INHBB,AVP,UTS2,INSL5,ADM,IGF1,AGRP,NPFF,ADCYAP1		neuropeptide/hormone
SP_PIR_KEYWORDS	hormone	6	0.700117	0.473128	INHBB,AVP,UTS2,INSL5,ADM,ADCYAP1		neuropeptide/hormone
GOTERM_BP_FAT	GO:0007218~neuropeptide signaling pathway	5	0.583431	0.531087	HCRT,EMR1,AGRP,NPFF,ADCYAP1		neuropeptide/hormone
Annotation Cluster 153	Enrichment Score: 0.491243482786281						cell migration
Category	Term	Count	%	PValue	Genes		cell migration
GOTERM_BP_FAT	GO:0051270~regulation of cell motion	10	1.16686	0.0769571	B4GALT1,LAMA1,LAMA3,HIF1A,PDPN,CXCR4,SEMA3F,TLR2,BCL6,ADA		cell migration
GOTERM_BP_FAT	GO:0030334~regulation of cell migration	7	0.816803	0.291423	LAMA1,LAMA3,HIF1A,PDPN,CXCR4,TLR2,ADA		cell migration
GOTERM_BP_FAT	GO:0051272~positive regulation of cell motion	4	0.466744	0.322551	HIF1A,PDPN,TLR2,BCL6		cell migration
GOTERM_BP_FAT	GO:0040012~regulation of locomotion	7	0.816803	0.44856	LAMA1,LAMA3,HIF1A,PDPN,CXCR4,TLR2,ADA		cell migration
GOTERM_BP_FAT	GO:0030335~positive regulation of cell migration	3	0.350058	0.544216	HIF1A,PDPN,TLR2		cell migration
GOTERM_BP_FAT	GO:0040017~positive regulation of locomotion	3	0.350058	0.639111	HIF1A,PDPN,TLR2		cell migration
Annotation Cluster 5	Enrichment Score: 6.885237654601659						immune
Category	Term	Count	%	PValue	Genes		immune
GOTERM_BP_FAT	GO:0009611~response to wounding	47	5.48425	5.41327e-10	CCL3,CXCL5,MASP1,NINJ2,TLR2,TLR3,TLR4,ITGB2,PF4,C1QC,TIMP3,TLR7,TGFB1,TRF,TNFRSF1A,SLC11A1,TNFRSF1B,LAMB2,CD44,PYCARD,C2,ENTPD2,B4GALT1,PTPN6,NFKBIZ,GATM,PLEK,C4B,NCF1,LOC100048604,TGFBR2,FCGR1,STAT3,FCGR3,C1QA,C1QB,CCL12,VWF,SERPINA3N,HIF1A,CCR5,STAB1,F3,CTSB,SERPIND1,CLEC7A,PROS1,LCP1		immune
GOTERM_BP_FAT	GO:0006954~inflammatory response	32	3.73396	1.55773e-07	CCL3,CXCL5,MASP1,TLR2,TLR3,ITGB2,TLR4,TLR7,C1QC,TGFB1,TRF,SLC11A1,TNFRSF1A,TNFRSF1B,CD44,PYCARD,C2,B4GALT1,NFKBIZ,C4B,NCF1,FCGR1,STAT3,FCGR3,C1QA,C1QB,CCL12,SERPINA3N,HIF1A,CCR5,STAB1,CLEC7A		immune
GOTERM_BP_FAT	GO:0006952~defense response	49	5.71762	2.234e-07	MASP1,H2-D1,TLR2,TLR3,TLR4,C1QC,TLR7,TGFB1,B2M,CD44,IL1RAP,H2-K1,LOC100044874,NFKBIZ,H2-L,NCF1,C4B,C1QA,C1QB,SERPINA3N,HIF1A,CCR5,CCL3,CXCL5,RSAD2,ITGB2,TRF,TNFRSF1A,SLC11A1,TNFRSF1B,PYCARD,FCER1G,C2,DEFB1,B4GALT1,PTPN6,PTPRC,LYZ2,IRGM1,LYZ1,COTL1,FCGR1,H2-Q7,STAT3,FCGR3,CCL12,FCGR2B,STAB1,IRF8,BNIP3L,CLEC7A		immune
GOTERM_BP_FAT	GO:0045087~innate immune response	18	2.10035	1.52761e-05	PTPN6,IRGM1,MASP1,C4B,TLR2,TLR3,TLR4,C1QC,FCGR1,TLR7,TGFB1,C1QA,C1QB,SLC11A1,IL1RAP,C2,CLEC7A,DEFB1		immune
							immune
Annotation Cluster 6	Enrichment Score: 6.477821482860806						immune
Category	Term	Count	%	PValue	Genes		immune
GOTERM_BP_FAT	GO:0050778~positive regulation of immune response	28	3.26721	3.3505e-10	MASP1,TLR2,UNC93B1,PTPN22,TNFSF13,TLR4,TNFSF12,C1QC,ADA,B2M,SLC11A1,FCER1G,C2,LAG3,H2-K1,LOC100044874,PTPN6,PTPRC,CRTAM,LOC100045567,C4B,IGH-6,H2-Q7,FCGR1,FCGR3,C1QA,C1QB,BCL2A1D,TNFSF12-TNFSF13,CLEC7A,SASH3		immune
GOTERM_BP_FAT	GO:0048584~positive regulation of response to stimulus	31	3.61727	6.49115e-09	MASP1,TLR2,UNC93B1,TLR3,PTPN22,TNFSF13,TLR4,TNFSF12,C1QC,ADA,B2M,SLC11A1,TNFRSF1A,FCER1G,C2,LAG3,H2-K1,LOC100044874,PTPRC,PTPN6,CRTAM,C4B,LOC100045567,IGH-6,H2-Q7,FCGR1,FCGR3,C1QA,C1QB,BCL2A1D,FABP4,CLEC7A,TNFSF12-TNFSF13,SASH3		immune
SP_PIR_KEYWORDS	immune response	27	3.15053	2.37478e-07	MASP1,H2-D1,TLR2,TLR3,TNFSF13,TLR4,TNFSF12,TLR7,C1QC,B2M,GP49A,CLEC4D,INPP5D,AF251705,C2,H2-K1,LOC100044874,CRTAM,IRGM1,H2-L,C4B,H2-Q7,FCGR1,CLEC4N,C1QA,C1QB,CD300A,LILRB4,CD300LF,H2-T23,CLEC7A,TNFSF12-TNFSF13		immune
GOTERM_BP_FAT	GO:0045087~innate immune response	18	2.10035	1.52761e-05	PTPN6,IRGM1,MASP1,C4B,TLR2,TLR3,TLR4,C1QC,FCGR1,TLR7,TGFB1,C1QA,C1QB,SLC11A1,IL1RAP,C2,CLEC7A,DEFB1		immune
SP_PIR_KEYWORDS	innate immunity	12	1.40023	0.000517396	C1QA,C1QB,IRGM1,MASP1,C4B,TLR2,TLR3,TLR4,C2,CLEC7A,C1QC,FCGR1		immune
							immune
							immune
							immune
Annotation Cluster 9	Enrichment Score: 4.97775276617647						immune
Category	Term	Count	%	PValue	Genes		immune
GOTERM_BP_FAT	GO:0002684~positive regulation of immune system process	37	4.31739	1.8579e-11	MASP1,TLR2,UNC93B1,PTPN22,TLR4,ITPKB,TNFSF13,TNFSF12,C1QC,TGFB1,ADA,B2M,SLC11A1,FCER1G,BCL6,C2,INPP5D,LAG3,H2-K1,LOC100044874,PTPRC,PTPN6,CRTAM,C4B,LOC100045567,TGFBR2,IGH-6,FCGR1,H2-Q7,FCGR3,C1QA,C1QB,PRKCQ,CD83,BCL2A1D,CD37,CDKN1A,CLEC7A,TNFSF12-TNFSF13,SASH3		immune
GOTERM_BP_FAT	GO:0050778~positive regulation of immune response	28	3.26721	3.3505e-10	MASP1,TLR2,UNC93B1,PTPN22,TNFSF13,TLR4,TNFSF12,C1QC,ADA,B2M,SLC11A1,FCER1G,C2,LAG3,H2-K1,LOC100044874,PTPN6,PTPRC,CRTAM,LOC100045567,C4B,IGH-6,H2-Q7,FCGR1,FCGR3,C1QA,C1QB,BCL2A1D,TNFSF12-TNFSF13,CLEC7A,SASH3		immune
GOTERM_BP_FAT	GO:0048584~positive regulation of response to stimulus	31	3.61727	6.49115e-09	MASP1,TLR2,UNC93B1,TLR3,PTPN22,TNFSF13,TLR4,TNFSF12,C1QC,ADA,B2M,SLC11A1,TNFRSF1A,FCER1G,C2,LAG3,H2-K1,LOC100044874,PTPRC,PTPN6,CRTAM,C4B,LOC100045567,IGH-6,H2-Q7,FCGR1,FCGR3,C1QA,C1QB,BCL2A1D,FABP4,CLEC7A,TNFSF12-TNFSF13,SASH3		immune
GOTERM_BP_FAT	GO:0002822~regulation of adaptive immune response based on somatic recombination of immune receptors built from immunoglobulin superfamily domains	16	1.86698	4.45147e-08	H2-K1,LOC100044874,PTPRC,PTPN6,LOC100045567,TNFSF13,TNFSF12,H2-Q7,FCGR1,TGFB1,ADA,B2M,FCGR3,SLC11A1,FCGR2B,FCER1G,BCL6,TNFSF12-TNFSF13,SASH3		immune
GOTERM_BP_FAT	GO:0002819~regulation of adaptive immune response	16	1.86698	4.45147e-08	H2-K1,LOC100044874,PTPRC,PTPN6,LOC100045567,TNFSF13,TNFSF12,H2-Q7,FCGR1,TGFB1,ADA,B2M,FCGR3,SLC11A1,FCGR2B,FCER1G,BCL6,TNFSF12-TNFSF13,SASH3		immune
GOTERM_BP_FAT	GO:0002703~regulation of leukocyte mediated immunity	17	1.98366	1.78035e-07	H2-K1,LOC100044874,PTPRC,PTPN6,CRTAM,LOC100045567,TNFSF13,TNFSF12,H2-Q7,FCGR1,TGFB1,B2M,FCGR3,FCGR2B,HMOX1,FCER1G,BCL6,TNFSF12-TNFSF13,LAG3,SASH3		immune
GOTERM_BP_FAT	GO:0002824~positive regulation of adaptive immune response based on somatic recombination of immune receptors built from immunoglobulin superfamily domains	12	1.40023	3.46023e-07	H2-K1,LOC100044874,PTPRC,LOC100045567,TNFSF13,TNFSF12,FCGR1,H2-Q7,ADA,B2M,FCGR3,SLC11A1,FCER1G,TNFSF12-TNFSF13,SASH3		immune
GOTERM_BP_FAT	GO:0002821~positive regulation of adaptive immune response	12	1.40023	3.46023e-07	H2-K1,LOC100044874,PTPRC,LOC100045567,TNFSF13,TNFSF12,FCGR1,H2-Q7,ADA,B2M,FCGR3,SLC11A1,FCER1G,TNFSF12-TNFSF13,SASH3		immune
GOTERM_BP_FAT	GO:0002706~regulation of lymphocyte mediated immunity	16	1.86698	3.77358e-07	H2-K1,LOC100044874,PTPRC,PTPN6,CRTAM,LOC100045567,TNFSF13,TNFSF12,H2-Q7,FCGR1,TGFB1,B2M,FCGR3,FCGR2B,FCER1G,BCL6,TNFSF12-TNFSF13,LAG3,SASH3		immune
GOTERM_BP_FAT	GO:0002697~regulation of immune effector process	18	2.10035	9.58327e-07	H2-K1,LOC100044874,PTPRC,PTPN6,CRTAM,LOC100045567,TNFSF13,TNFSF12,H2-Q7,FCGR1,TGFB1,B2M,FCGR3,CD37,FCGR2B,HMOX1,FCER1G,BCL6,TNFSF12-TNFSF13,LAG3,SASH3		immune
GOTERM_BP_FAT	GO:0002699~positive regulation of immune effector process	12	1.40023	9.45065e-06	H2-K1,PTPRC,LOC100044874,CRTAM,LOC100045567,FCGR1,H2-Q7,B2M,FCGR3,CD37,FCER1G,SASH3,LAG3		immune
GOTERM_BP_FAT	GO:0050864~regulation of B cell activation	13	1.51692	1.03097e-05	PTPRC,PTPN6,LOC100045567,IGH-6,TLR4,TNFSF13,TNFSF12,TGFB1,ADA,CDKN1A,FCGR2B,BCL6,TNFSF12-TNFSF13,INPP5D,SASH3		immune
GOTERM_BP_FAT	GO:0002705~positive regulation of leukocyte mediated immunity	11	1.28355	1.57904e-05	H2-K1,LOC100044874,PTPRC,CRTAM,LOC100045567,FCER1G,H2-Q7,FCGR1,LAG3,SASH3,FCGR3,B2M		immune
GOTERM_BP_FAT	GO:0002708~positive regulation of lymphocyte mediated immunity	11	1.28355	1.57904e-05	H2-K1,LOC100044874,PTPRC,CRTAM,LOC100045567,FCER1G,H2-Q7,FCGR1,LAG3,SASH3,FCGR3,B2M		immune
GOTERM_BP_FAT	GO:0050865~regulation of cell activation	21	2.45041	7.0185e-05	PTPN6,PTPRC,PLEK,LOC100045567,TGFBR2,TNFSF13,ITPKB,IGH-6,TLR4,TNFSF12,ADA,TGFB1,CD83,PRKCQ,CDKN1A,FCGR2B,HMOX1,FCER1G,BCL6,TNFSF12-TNFSF13,INPP5D,LAG3,SASH3		immune
GOTERM_BP_FAT	GO:0002694~regulation of leukocyte activation	20	2.33372	0.000176627	PTPN6,PTPRC,LOC100045567,TGFBR2,TNFSF13,ITPKB,IGH-6,TLR4,TNFSF12,ADA,TGFB1,CD83,PRKCQ,CDKN1A,FCGR2B,HMOX1,FCER1G,BCL6,TNFSF12-TNFSF13,INPP5D,LAG3,SASH3		immune
GOTERM_BP_FAT	GO:0002711~positive regulation of T cell mediated immunity	6	0.700117	0.00025089	H2-K1,LOC100044874,PTPRC,LOC100045567,H2-Q7,SASH3,B2M		immune
GOTERM_BP_FAT	GO:0001916~positive regulation of T cell mediated cytotoxicity	5	0.583431	0.000577954	H2-K1,LOC100044874,PTPRC,LOC100045567,H2-Q7,B2M		immune
GOTERM_BP_FAT	GO:0051249~regulation of lymphocyte activation	18	2.10035	0.000637853	PTPRC,PTPN6,LOC100045567,TGFBR2,TNFSF13,ITPKB,IGH-6,TLR4,TNFSF12,ADA,TGFB1,CD83,PRKCQ,CDKN1A,FCGR2B,BCL6,TNFSF12-TNFSF13,INPP5D,LAG3,SASH3		immune
GOTERM_BP_FAT	GO:0031343~positive regulation of cell killing	7	0.816803	0.000647128	H2-K1,LOC100044874,PTPRC,CRTAM,LOC100045567,H2-Q7,LAG3,B2M		immune
GOTERM_BP_FAT	GO:0001912~positive regulation of leukocyte mediated cytotoxicity	7	0.816803	0.000647128	H2-K1,LOC100044874,PTPRC,CRTAM,LOC100045567,H2-Q7,LAG3,B2M		immune
SP_PIR_KEYWORDS	mhc i	5	0.583431	0.00105452	H2-K1,LOC100044874,H2-L,H2-D1,H2-T23,H2-Q7,B2M		immune
GOTERM_BP_FAT	GO:0002709~regulation of T cell mediated immunity	6	0.700117	0.00136309	H2-K1,LOC100044874,PTPRC,LOC100045567,H2-Q7,SASH3,B2M		immune
GOTERM_BP_FAT	GO:0001914~regulation of T cell mediated cytotoxicity	5	0.583431	0.00139967	H2-K1,LOC100044874,PTPRC,LOC100045567,H2-Q7,B2M		immune
GOTERM_BP_FAT	GO:0031341~regulation of cell killing	7	0.816803	0.0028469	H2-K1,LOC100044874,PTPRC,CRTAM,LOC100045567,H2-Q7,LAG3,B2M		immune
GOTERM_BP_FAT	GO:0001910~regulation of leukocyte mediated cytotoxicity	7	0.816803	0.0028469	H2-K1,LOC100044874,PTPRC,CRTAM,LOC100045567,H2-Q7,LAG3,B2M		immune
UP_SEQ_FEATURE	domain:Ig-like C1-type	5	0.583431	0.0339628	H2-K1,LOC100044874,H2-L,H2-D1,H2-T23,H2-Q7,B2M		immune
							immune
Annotation Cluster 11	Enrichment Score: 3.6706972802305997						immune
Category	Term	Count	%	PValue	Genes		immune
GOTERM_BP_FAT	GO:0001817~regulation of cytokine production	21	2.45041	1.28875e-05	ELF1,CRTAM,TLR2,TLR3,TLR4,H2-Q7,TLR7,FCGR3,INHBB,SLC11A1,CD83,PRKCQ,HMOX1,PYCARD,FCER1G,BCL6,CLEC7A,INPP5D,LAG3,SASH3,SRGN		immune
GOTERM_BP_FAT	GO:0001819~positive regulation of cytokine production	11	1.28355	0.000761603	CD83,SLC11A1,PYCARD,TLR2,FCER1G,TLR3,TLR4,CLEC7A,H2-Q7,TLR7,SASH3		immune
GOTERM_BP_FAT	GO:0051240~positive regulation of multicellular organismal process	19	2.21704	0.000990857	FGFR2,B4GALT1,TLR2,TLR3,TLR4,H2-Q7,TLR7,ADA,TRF,SLC11A1,CD83,VDR,NTRK2,PYCARD,ADRA1B,FCER1G,CLEC7A,GPAM,SASH3		immune
							immune
Annotation Cluster 12	Enrichment Score: 3.600038973765209						immune
Category	Term	Count	%	PValue	Genes		immune
SP_PIR_KEYWORDS	Immunoglobulin domain	48	5.60093	4.9685e-08	CADM3,MPZL2,LY9,MMP23,MOG,B2M,CD48,UNC5B,4632428N05RIK,SEMA3F,IL1RAP,SEMA3B,AF251705,CEACAM1,LAG3,LOC665506,ICAM1,CRTAM,FCRLS,CD84,AMIGO1,CD83,CD86,LILRB4,LOC381765,CD300LF,TREM2,JAM3,FGFR2,GM6273,LRIG1,KIT,VCAM1,GP49A,CD22,HAVCR2,HAPLN2,MAG,ALPK3,SLAMF9,AXL,IGH-6,FCGR1,IL6RA,FCGR3,FCGR2B,CD300A,NTRK2,MERTK		immune
INTERPRO	IPR007110:Immunoglobulin-like	52	6.06768	6.00386e-06	CADM3,MPZL2,H2-D1,LY9,MMP23,MOG,B2M,CD48,UNC5B,4632428N05RIK,SEMA3F,IL1RAP,SEMA3B,AF251705,LAG3,CEACAM1,LOC665506,H2-K1,LOC100044874,ICAM1,CRTAM,H2-L,FCRLS,CD84,AMIGO1,CD83,CD86,LILRB4,LOC381765,JAM3,FGFR2,GM6273,LRIG1,KIT,VCAM1,GP49A,CD22,HAPLN2,HAVCR2,TCRB-J,MAG,ALPK3,SLAMF9,AXL,IGH-6,H2-Q7,FCGR1,FCGR3,IL6RA,FCGR2B,CD300A,NTRK2,H2-T23,H2-T24,MERTK		immune
INTERPRO	IPR003599:Immunoglobulin subtype	33	3.85064	8.1793e-06	CADM3,GM6273,KIT,LY9,MMP23,CD48,VCAM1,4632428N05RIK,IL1RAP,CD22,SEMA3B,AF251705,LAG3,CEACAM1,TCRB-J,HAVCR2,MAG,ICAM1,CRTAM,SLAMF9,AXL,FCRLS,FCGR1,FCGR3,AMIGO1,CD84,CD83,FCGR2B,CD300A,CD300LF,MERTK,TREM2,JAM3		immune
INTERPRO	IPR013151:Immunoglobulin	23	2.68378	1.14163e-05	FGFR2,MAG,ICAM1,CADM3,AXL,LRIG1,KIT,FCRLS,FCGR1,FCGR3,IL6RA,AMIGO1,VCAM1,CD48,FCGR2B,GP49A,SEMA3F,LILRB4,IL1RAP,CD22,SEMA3B,MERTK,JAM3,CEACAM1		immune
UP_SEQ_FEATURE	domain:Ig-like C2-type 1	20	2.33372	2.45449e-05	FGFR2,MAG,ICAM1,CADM3,AXL,LRIG1,LY9,KIT,FCGR1,FCGR3,VCAM1,CD48,FCGR2B,GP49A,NTRK2,LILRB4,IL1RAP,CD22,MERTK,LAG3,CEACAM1		immune
UP_SEQ_FEATURE	domain:Ig-like C2-type 2	20	2.33372	2.73908e-05	FGFR2,MAG,ICAM1,CADM3,AXL,LRIG1,LY9,KIT,FCGR1,FCGR3,VCAM1,CD48,FCGR2B,GP49A,NTRK2,LILRB4,IL1RAP,CD22,MERTK,LAG3,CEACAM1		immune
SMART	SM00409:IG	33	3.85064	4.92922e-05	CADM3,GM6273,KIT,LY9,MMP23,CD48,VCAM1,4632428N05RIK,IL1RAP,CD22,SEMA3B,AF251705,LAG3,CEACAM1,TCRB-J,HAVCR2,MAG,ICAM1,CRTAM,SLAMF9,AXL,FCRLS,FCGR1,FCGR3,AMIGO1,CD84,CD83,FCGR2B,CD300A,CD300LF,MERTK,TREM2,JAM3		immune
UP_SEQ_FEATURE	domain:Ig-like V-type	17	1.98366	5.61755e-05	HAPLN2,HAVCR2,MAG,CADM3,CRTAM,MPZL2,MOG,CD83,CD86,CD300A,CD300LF,CD22,AF251705,TREM2,JAM3,LAG3,CEACAM1		immune
INTERPRO	IPR013783:Immunoglobulin-like fold	49	5.71762	0.000247007	CADM3,MPZL2,H2-D1,MOG,B2M,CD48,UNC5B,4632428N05RIK,SEMA3F,IL1RAP,AF251705,LAG3,CEACAM1,LOC665506,H2-K1,LOC100044874,ICAM1,CRTAM,H2-L,FCRLS,CD86,LILRB4,LOC381765,CD300LF,STBD1,TREM2,JAM3,FGFR2,GM6273,LRIG1,KIT,VCAM1,GP49A,CD22,NFATC1,HAPLN2,HAVCR2,TCRB-J,MAG,ALPK3,AXL,IGH-6,H2-Q7,FCGR1,IL6RA,FCGR3,FCGR2B,CD300A,NTRK2,H2-T23,H2-T24,MERTK		immune
UP_SEQ_FEATURE	domain:Ig-like C2-type 3	11	1.28355	0.0113827	FGFR2,VCAM1,MAG,ICAM1,IL1RAP,LRIG1,CD22,KIT,FCGR1,LAG3,CEACAM1		immune
INTERPRO	IPR003598:Immunoglobulin subtype 2	16	1.86698	0.0179014	FGFR2,MAG,CADM3,ALPK3,LRIG1,KIT,FCRLS,FCGR1,IL6RA,VCAM1,UNC5B,SEMA3F,NTRK2,CD22,JAM3,CEACAM1		immune
SMART	SM00408:IGc2	16	1.86698	0.0381768	FGFR2,MAG,CADM3,ALPK3,LRIG1,KIT,FCRLS,FCGR1,IL6RA,VCAM1,UNC5B,SEMA3F,NTRK2,CD22,JAM3,CEACAM1		immune
INTERPRO	IPR013106:Immunoglobulin V-set	23	2.68378	0.0821976	TCRB-J,HAPLN2,HAVCR2,MAG,CRTAM,CADM3,GM6273,MPZL2,SLAMF9,IGH-6,LY9,MOG,FCGR1,VCAM1,CD48,CD300A,4632428N05RIK,CD300LF,AF251705,TREM2,JAM3,LAG3,CEACAM1		immune
INTERPRO	IPR013098:Immunoglobulin I-set	7	0.816803	0.485473	VCAM1,MAG,ALPK3,UNC5B,NTRK2,LRIG1,KIT		immune
							immune
							immune
Annotation Cluster 15	Enrichment Score: 3.2161961721442225						immune
Category	Term	Count	%	PValue	Genes		immune
GOTERM_BP_FAT	GO:0001775~cell activation	32	3.73396	1.13435e-06	LRRC8A,PTPN22,PF4,SFPI1,ITPKB,ITGB2,TLR4,SKAP2,TGFB1,ADA,CD48,SLC11A1,DOCK2,ITGAX,CXCR4,FCER1G,BCL6,ENTPD2,HELLS,BLNK,FYB,PTPRC,PLEK,TGFBR2,WAS,PRKCD,FCGR3,VWF,BCL2A1D,CD86,FCGR2B,LCP1		immune
GOTERM_BP_FAT	GO:0045321~leukocyte activation	28	3.26721	8.39715e-06	LRRC8A,PTPN22,ITPKB,SFPI1,ITGB2,TLR4,SKAP2,TGFB1,ADA,CD48,SLC11A1,DOCK2,ITGAX,CXCR4,FCER1G,BCL6,HELLS,BLNK,FYB,PTPRC,TGFBR2,PRKCD,WAS,FCGR3,BCL2A1D,CD86,FCGR2B,LCP1		immune
GOTERM_BP_FAT	GO:0070661~leukocyte proliferation	10	1.16686	0.000185934	PTPRC,SLC11A1,CD86,DOCK2,ITGAX,CXCR4,ITGB2,PRKCD,HELLS,TGFB1		immune
GOTERM_BP_FAT	GO:0032943~mononuclear cell proliferation	10	1.16686	0.000185934	PTPRC,SLC11A1,CD86,DOCK2,ITGAX,CXCR4,ITGB2,PRKCD,HELLS,TGFB1		immune
GOTERM_BP_FAT	GO:0046649~lymphocyte activation	22	2.56709	0.000413464	PTPRC,LRRC8A,PTPN22,ITPKB,ITGB2,SFPI1,SKAP2,PRKCD,WAS,ADA,TGFB1,CD48,SLC11A1,DOCK2,BCL2A1D,CD86,ITGAX,CXCR4,BCL6,LCP1,HELLS,BLNK		immune
GOTERM_BP_FAT	GO:0046651~lymphocyte proliferation	9	1.05018	0.000823989	PTPRC,SLC11A1,CD86,DOCK2,ITGAX,CXCR4,ITGB2,PRKCD,HELLS		immune
GOTERM_BP_FAT	GO:0042098~T cell proliferation	7	0.816803	0.00196219	PTPRC,SLC11A1,CD86,DOCK2,ITGAX,CXCR4,ITGB2		immune
GOTERM_BP_FAT	GO:0042110~T cell activation	14	1.63361	0.00420964	PTPRC,PTPN22,ITPKB,ITGB2,WAS,TGFB1,CD48,SLC11A1,CD86,BCL2A1D,DOCK2,ITGAX,CXCR4,LCP1		immune
GOTERM_BP_FAT	GO:0008283~cell proliferation	22	2.56709	0.00935608	FGFR2,PTPRC,PDPN,NCF1,RXRA,ITGB2,PAX3,KIT,APPL2,PRKCD,TGFB1,SLC11A1,DOCK2,SBDS,TNFRSF1B,CD86,ITGAX,CXCR4,FOXC2,PTCH1,OCA2,HELLS		immune
GOTERM_BP_FAT	GO:0002521~leukocyte differentiation	15	1.75029	0.00941296	CEBPA,PTPRC,LRRC8A,TGFBR2,PTPN22,SFPI1,ITPKB,KIT,ADA,TGFB1,BCL2A1D,DOCK2,CD300LF,BCL6,HELLS		immune
GOTERM_BP_FAT	GO:0030098~lymphocyte differentiation	11	1.28355	0.0512956	PTPRC,DOCK2,BCL2A1D,LRRC8A,PTPN22,BCL6,ITPKB,SFPI1,ADA,HELLS,TGFB1		immune
							immune
							immune
Annotation Cluster 17	Enrichment Score: 2.7801361498539605						immune
Category	Term	Count	%	PValue	Genes		immune
GOTERM_CC_FAT	GO:0005615~extracellular space	44	5.13419	0.000901095	A2M,HDLBP,CCL3,ENPP1,CXCL5,MASP1,CCL9,CD70,PF4,TNFSF13,IL33,TNFSF12,IL34,TGFB1,TRF,APOB48R,METRN,SERPINE2,GPX3,CKLF,IL15RA,SEPP1,SRGN,EBI3,SPP1,LPL,C4B,LGALS1,IGF1,MFGE8,IGH-6,TNFSF9,CCL12,SERPINF1,GRN,PON1,FJX1,CP,TNFSF12-TNFSF13,BMP7,GDF15,IGFBP2,IGFBP3,CMTM3,PON3,BMP5		immune
SP_PIR_KEYWORDS	cytokine	19	2.21704	0.0011067	CCL3,CXCL5,CCL9,TNFSF13,CD70,PF4,TNFSF12,IL33,TNFSF9,IL34,CCL12,GRN,CKLF,TNFSF12-TNFSF13,INPP5D,BMP7,GDF15,CMTM3,BMP5,EBI3,SPP1		immune
GOTERM_MF_FAT	GO:0005125~cytokine activity	18	2.10035	0.00457923	CCL3,CXCL5,CCL9,TNFSF13,CD70,PF4,TNFSF12,IL33,TNFSF9,IL34,CCL12,GRN,CKLF,TNFSF12-TNFSF13,BMP7,GDF15,CMTM3,BMP5,EBI3,SPP1		immune
							immune
Annotation Cluster 18	Enrichment Score: 2.762226480798854						immune
Category	Term	Count	%	PValue	Genes		immune
GOTERM_BP_FAT	GO:0050871~positive regulation of B cell activation	11	1.28355	7.40858e-06	PTPRC,LOC100045567,IGH-6,TLR4,TNFSF13,TNFSF12,TGFB1,ADA,CDKN1A,BCL6,INPP5D,TNFSF12-TNFSF13,SASH3		immune
GOTERM_BP_FAT	GO:0050864~regulation of B cell activation	13	1.51692	1.03097e-05	PTPRC,PTPN6,LOC100045567,IGH-6,TLR4,TNFSF13,TNFSF12,TGFB1,ADA,CDKN1A,FCGR2B,BCL6,TNFSF12-TNFSF13,INPP5D,SASH3		immune
GOTERM_BP_FAT	GO:0050867~positive regulation of cell activation	17	1.98366	2.8079e-05	PTPRC,PLEK,LOC100045567,TGFBR2,TNFSF13,IGH-6,TLR4,ITPKB,TNFSF12,ADA,TGFB1,CD83,PRKCQ,CDKN1A,FCER1G,BCL6,TNFSF12-TNFSF13,INPP5D,SASH3		immune
GOTERM_BP_FAT	GO:0050865~regulation of cell activation	21	2.45041	7.0185e-05	PTPN6,PTPRC,PLEK,LOC100045567,TGFBR2,TNFSF13,ITPKB,IGH-6,TLR4,TNFSF12,ADA,TGFB1,CD83,PRKCQ,CDKN1A,FCGR2B,HMOX1,FCER1G,BCL6,TNFSF12-TNFSF13,INPP5D,LAG3,SASH3		immune
GOTERM_BP_FAT	GO:0002696~positive regulation of leukocyte activation	16	1.86698	8.41396e-05	PTPRC,LOC100045567,TGFBR2,TNFSF13,IGH-6,TLR4,ITPKB,TNFSF12,ADA,TGFB1,CD83,PRKCQ,CDKN1A,FCER1G,BCL6,TNFSF12-TNFSF13,INPP5D,SASH3		immune
GOTERM_BP_FAT	GO:0030888~regulation of B cell proliferation	9	1.05018	0.000112931	PTPRC,CDKN1A,FCGR2B,BCL6,TLR4,IGH-6,INPP5D,ADA,SASH3		immune
GOTERM_BP_FAT	GO:0051251~positive regulation of lymphocyte activation	15	1.75029	0.000173531	PTPRC,LOC100045567,TGFBR2,TNFSF13,IGH-6,TLR4,ITPKB,TNFSF12,TGFB1,ADA,CD83,PRKCQ,CDKN1A,BCL6,TNFSF12-TNFSF13,INPP5D,SASH3		immune
GOTERM_BP_FAT	GO:0002694~regulation of leukocyte activation	20	2.33372	0.000176627	PTPN6,PTPRC,LOC100045567,TGFBR2,TNFSF13,ITPKB,IGH-6,TLR4,TNFSF12,ADA,TGFB1,CD83,PRKCQ,CDKN1A,FCGR2B,HMOX1,FCER1G,BCL6,TNFSF12-TNFSF13,INPP5D,LAG3,SASH3		immune
GOTERM_BP_FAT	GO:0050670~regulation of lymphocyte proliferation	13	1.51692	0.0004649	PTPRC,PTPN6,LOC100045567,IGH-6,TLR4,TGFB1,ADA,PRKCQ,CDKN1A,FCGR2B,BCL6,INPP5D,SASH3		immune
GOTERM_BP_FAT	GO:0032944~regulation of mononuclear cell proliferation	13	1.51692	0.0004649	PTPRC,PTPN6,LOC100045567,IGH-6,TLR4,TGFB1,ADA,PRKCQ,CDKN1A,FCGR2B,BCL6,INPP5D,SASH3		immune
GOTERM_BP_FAT	GO:0046637~regulation of alpha-beta T cell differentiation	7	0.816803	0.000498661	CD83,LOC100045567,TGFBR2,BCL6,ITPKB,ADA,SASH3		immune
GOTERM_BP_FAT	GO:0030890~positive regulation of B cell proliferation	7	0.816803	0.000498661	PTPRC,CDKN1A,BCL6,TLR4,IGH-6,ADA,SASH3		immune
GOTERM_BP_FAT	GO:0070663~regulation of leukocyte proliferation	13	1.51692	0.000585059	PTPRC,PTPN6,LOC100045567,IGH-6,TLR4,TGFB1,ADA,PRKCQ,CDKN1A,FCGR2B,BCL6,INPP5D,SASH3		immune
GOTERM_BP_FAT	GO:0051249~regulation of lymphocyte activation	18	2.10035	0.000637853	PTPRC,PTPN6,LOC100045567,TGFBR2,TNFSF13,ITPKB,IGH-6,TLR4,TNFSF12,ADA,TGFB1,CD83,PRKCQ,CDKN1A,FCGR2B,BCL6,TNFSF12-TNFSF13,INPP5D,LAG3,SASH3		immune
GOTERM_BP_FAT	GO:0046634~regulation of alpha-beta T cell activation	8	0.933489	0.00107279	CD83,PTPRC,LOC100045567,TGFBR2,BCL6,ITPKB,ADA,SASH3		immune
GOTERM_BP_FAT	GO:0045621~positive regulation of lymphocyte differentiation	8	0.933489	0.00107279	CD83,PTPRC,LOC100045567,TGFBR2,ITPKB,INPP5D,ADA,SASH3		immune
GOTERM_BP_FAT	GO:0046635~positive regulation of alpha-beta T cell activation	7	0.816803	0.00130282	CD83,PTPRC,LOC100045567,TGFBR2,ITPKB,ADA,SASH3		immune
GOTERM_BP_FAT	GO:0046638~positive regulation of alpha-beta T cell differentiation	6	0.700117	0.00177651	CD83,LOC100045567,TGFBR2,ITPKB,ADA,SASH3		immune
GOTERM_BP_FAT	GO:0045619~regulation of lymphocyte differentiation	10	1.16686	0.00183149	PTPN6,CD83,PTPRC,LOC100045567,TGFBR2,BCL6,ITPKB,INPP5D,ADA,SASH3		immune
GOTERM_BP_FAT	GO:0050671~positive regulation of lymphocyte proliferation	9	1.05018	0.00266168	PRKCQ,PTPRC,CDKN1A,LOC100045567,BCL6,TLR4,IGH-6,ADA,SASH3		immune
GOTERM_BP_FAT	GO:0032946~positive regulation of mononuclear cell proliferation	9	1.05018	0.00266168	PRKCQ,PTPRC,CDKN1A,LOC100045567,BCL6,TLR4,IGH-6,ADA,SASH3		immune
GOTERM_BP_FAT	GO:0070665~positive regulation of leukocyte proliferation	9	1.05018	0.00342594	PRKCQ,PTPRC,CDKN1A,LOC100045567,BCL6,TLR4,IGH-6,ADA,SASH3		immune
GOTERM_BP_FAT	GO:0045582~positive regulation of T cell differentiation	7	0.816803	0.00400036	CD83,PTPRC,LOC100045567,TGFBR2,ITPKB,ADA,SASH3		immune
GOTERM_BP_FAT	GO:0050777~negative regulation of immune response	6	0.700117	0.00758118	PTPN6,PTPRC,FCGR2B,BCL6,INPP5D,TGFB1		immune
GOTERM_BP_FAT	GO:0045580~regulation of T cell differentiation	8	0.933489	0.00815137	CD83,PTPRC,LOC100045567,TGFBR2,BCL6,ITPKB,ADA,SASH3		immune
GOTERM_BP_FAT	GO:0050863~regulation of T cell activation	12	1.40023	0.0160418	PRKCQ,PTPN6,CD83,PTPRC,LOC100045567,TGFBR2,BCL6,ITPKB,LAG3,ADA,SASH3,TGFB1		immune
GOTERM_BP_FAT	GO:0045577~regulation of B cell differentiation	4	0.466744	0.0401262	PTPN6,PTPRC,LOC100045567,INPP5D		immune
GOTERM_BP_FAT	GO:0050870~positive regulation of T cell activation	8	0.933489	0.0409218	PRKCQ,CD83,PTPRC,LOC100045567,TGFBR2,ITPKB,ADA,SASH3		immune
GOTERM_BP_FAT	GO:0032663~regulation of interleukin-2 production	4	0.466744	0.0708336	PRKCQ,CD83,LAG3,SASH3		immune
GOTERM_BP_FAT	GO:0043370~regulation of CD4-positive, alpha beta T cell differentiation	3	0.350058	0.0974215	CD83,BCL6,SASH3		immune
GOTERM_BP_FAT	GO:0042129~regulation of T cell proliferation	6	0.700117	0.159089	PRKCQ,PTPN6,PTPRC,LOC100045567,SASH3,TGFB1		immune
GOTERM_BP_FAT	GO:0042102~positive regulation of T cell proliferation	4	0.466744	0.241991	PRKCQ,PTPRC,LOC100045567,SASH3		immune
GOTERM_BP_FAT	GO:0030183~B cell differentiation	4	0.466744	0.389951	PTPRC,LRRC8A,BCL6,ADA		immune
							immune
Annotation Cluster 20	Enrichment Score: 2.646383914507979						immune
Category	Term	Count	%	PValue	Genes		immune
GOTERM_BP_FAT	GO:0002700~regulation of production of molecular mediator of immune response	8	0.933489	0.000480929	PTPRC,CD37,HMOX1,FCER1G,BCL6,TNFSF13,TNFSF12-TNFSF13,TNFSF12,SASH3,TGFB1		immune
GOTERM_BP_FAT	GO:0002718~regulation of cytokine production during immune response	4	0.466744	0.00347667	HMOX1,FCER1G,BCL6,SASH3		immune
GOTERM_BP_FAT	GO:0032763~regulation of mast cell cytokine production	3	0.350058	0.00688024	HMOX1,FCER1G,BCL6		immune
							immune
Annotation Cluster 21	Enrichment Score: 2.470553025768814						immune
Category	Term	Count	%	PValue	Genes		immune
GOTERM_BP_FAT	GO:0050871~positive regulation of B cell activation	11	1.28355	7.40858e-06	PTPRC,LOC100045567,IGH-6,TLR4,TNFSF13,TNFSF12,TGFB1,ADA,CDKN1A,BCL6,INPP5D,TNFSF12-TNFSF13,SASH3		immune
GOTERM_BP_FAT	GO:0002712~regulation of B cell mediated immunity	9	1.05018	6.85123e-05	PTPN6,PTPRC,FCGR2B,FCER1G,BCL6,TNFSF13,TNFSF12-TNFSF13,TNFSF12,FCGR1,TGFB1,FCGR3		immune
GOTERM_BP_FAT	GO:0002889~regulation of immunoglobulin mediated immune response	9	1.05018	6.85123e-05	PTPN6,PTPRC,FCGR2B,FCER1G,BCL6,TNFSF13,TNFSF12-TNFSF13,TNFSF12,FCGR1,TGFB1,FCGR3		immune
GOTERM_BP_FAT	GO:0002700~regulation of production of molecular mediator of immune response	8	0.933489	0.000480929	PTPRC,CD37,HMOX1,FCER1G,BCL6,TNFSF13,TNFSF12-TNFSF13,TNFSF12,SASH3,TGFB1		immune
GOTERM_BP_FAT	GO:0002637~regulation of immunoglobulin production	6	0.700117	0.00637381	PTPRC,CD37,BCL6,TNFSF13,TNFSF12-TNFSF13,TNFSF12,SASH3,TGFB1		immune
GOTERM_BP_FAT	GO:0050777~negative regulation of immune response	6	0.700117	0.00758118	PTPN6,PTPRC,FCGR2B,BCL6,INPP5D,TGFB1		immune
GOTERM_BP_FAT	GO:0045911~positive regulation of DNA recombination	4	0.466744	0.0141613	PTPRC,TNFSF13,TNFSF12-TNFSF13,TNFSF12,UBE2B,TGFB1		immune
GOTERM_BP_FAT	GO:0000018~regulation of DNA recombination	5	0.583431	0.0272789	PTPRC,BCL6,TNFSF13,TNFSF12-TNFSF13,TNFSF12,UBE2B,TGFB1		immune
GOTERM_BP_FAT	GO:0045191~regulation of isotype switching	4	0.466744	0.0280261	PTPRC,BCL6,TNFSF13,TNFSF12-TNFSF13,TNFSF12,TGFB1		immune
GOTERM_BP_FAT	GO:0051054~positive regulation of DNA metabolic process	5	0.583431	0.0504363	PTPRC,LOC100045567,TNFSF13,TNFSF12-TNFSF13,TNFSF12,UBE2B,TGFB1		immune
GOTERM_BP_FAT	GO:0051052~regulation of DNA metabolic process	7	0.816803	0.0621336	PTPRC,LOC100045567,BCL6,TNFSF13,TNFSF12-TNFSF13,TNFSF12,UBE2B,TGFB1,CDT1		immune
GOTERM_BP_FAT	GO:0045830~positive regulation of isotype switching	3	0.350058	0.0822833	PTPRC,TNFSF13,TNFSF12-TNFSF13,TNFSF12,TGFB1		immune
							immune
Annotation Cluster 22	Enrichment Score: 2.391127708378048						immune
Category	Term	Count	%	PValue	Genes		immune
GOTERM_BP_FAT	GO:0050778~positive regulation of immune response	28	3.26721	3.3505e-10	MASP1,TLR2,UNC93B1,PTPN22,TNFSF13,TLR4,TNFSF12,C1QC,ADA,B2M,SLC11A1,FCER1G,C2,LAG3,H2-K1,LOC100044874,PTPN6,PTPRC,CRTAM,LOC100045567,C4B,IGH-6,H2-Q7,FCGR1,FCGR3,C1QA,C1QB,BCL2A1D,TNFSF12-TNFSF13,CLEC7A,SASH3		immune
GOTERM_BP_FAT	GO:0002252~immune effector process	23	2.68378	1.63388e-07	MASP1,RSAD2,TNFSF13,TNFSF12,TLR7,C1QC,SLC11A1,FCER1G,INPP5D,C2,ICAM1,PTPRC,PTPN6,NCF1,C4B,IGH-6,FCGR1,H2-Q7,PRKCD,FCGR3,C1QA,C1QB,FCGR2B,BNIP3L,TNFSF12-TNFSF13		immune
GOTERM_BP_FAT	GO:0002449~lymphocyte mediated immunity	16	1.86698	3.13888e-06	ICAM1,PTPN6,C4B,TNFSF13,IGH-6,TNFSF12,C1QC,PRKCD,FCGR1,FCGR3,C1QA,C1QB,SLC11A1,FCGR2B,FCER1G,TNFSF12-TNFSF13,INPP5D,C2		immune
GOTERM_BP_FAT	GO:0002443~leukocyte mediated immunity	17	1.98366	5.34053e-06	ICAM1,PTPN6,NCF1,C4B,TNFSF13,IGH-6,TNFSF12,C1QC,PRKCD,FCGR1,FCGR3,C1QA,C1QB,SLC11A1,FCGR2B,FCER1G,TNFSF12-TNFSF13,C2,INPP5D		immune
GOTERM_BP_FAT	GO:0002250~adaptive immune response	16	1.86698	1.13934e-05	ICAM1,C4B,TNFSF13,IGH-6,TNFSF12,C1QC,PRKCD,FCGR1,FCGR3,C1QA,C1QB,SLC11A1,FCGR2B,FCER1G,BCL6,TNFSF12-TNFSF13,INPP5D,C2		immune
GOTERM_BP_FAT	GO:0002460~adaptive immune response based on somatic recombination of immune receptors built from immunoglobulin superfamily domains	16	1.86698	1.13934e-05	ICAM1,C4B,TNFSF13,IGH-6,TNFSF12,C1QC,PRKCD,FCGR1,FCGR3,C1QA,C1QB,SLC11A1,FCGR2B,FCER1G,BCL6,TNFSF12-TNFSF13,INPP5D,C2		immune
GOTERM_BP_FAT	GO:0016064~immunoglobulin mediated immune response	13	1.51692	4.3865e-05	C4B,IGH-6,TNFSF13,TNFSF12,C1QC,PRKCD,FCGR1,FCGR3,C1QA,C1QB,FCGR2B,FCER1G,TNFSF12-TNFSF13,INPP5D,C2		immune
GOTERM_BP_FAT	GO:0019724~B cell mediated immunity	13	1.51692	6.05614e-05	C4B,IGH-6,TNFSF13,TNFSF12,C1QC,PRKCD,FCGR1,FCGR3,C1QA,C1QB,FCGR2B,FCER1G,TNFSF12-TNFSF13,INPP5D,C2		immune
KEGG_PATHWAY	mmu04610:Complement and coagulation cascades	14	1.63361	0.000339485	C3AR1,A2M,MASP1,C4B,C1QC,C1QA,VWF,C1QB,F3,SERPINE1,SERPIND1,C2,PROS1,PLAU		immune
SP_PIR_KEYWORDS	innate immunity	12	1.40023	0.000517396	C1QA,C1QB,IRGM1,MASP1,C4B,TLR2,TLR3,TLR4,C2,CLEC7A,C1QC,FCGR1		immune
GOTERM_BP_FAT	GO:0002526~acute inflammatory response	13	1.51692	0.000522079	B4GALT1,MASP1,C4B,TLR4,C1QC,FCGR1,TRF,STAT3,FCGR3,C1QA,C1QB,SERPINA3N,C2		immune
PIR_SUPERFAMILY	PIRSF002477:complement subcomponent C1q chain A	4	0.466744	0.00726431	C1QA,C1QB,C1QTNF5,C1QC,MFRP		immune
GOTERM_BP_FAT	GO:0002455~humoral immune response mediated by circulating immunoglobulin	6	0.700117	0.0261475	C1QA,C1QB,C4B,IGH-6,C2,C1QC		immune
SP_PIR_KEYWORDS	complement pathway	5	0.583431	0.0279353	C1QA,C1QB,C4B,C2,C1QC		immune
GOTERM_BP_FAT	GO:0002541~activation of plasma proteins involved in acute inflammatory response	6	0.700117	0.0291886	C1QA,C1QB,MASP1,C4B,C2,C1QC		immune
GOTERM_BP_FAT	GO:0006956~complement activation	6	0.700117	0.0291886	C1QA,C1QB,MASP1,C4B,C2,C1QC		immune
INTERPRO	IPR008983:Tumour necrosis factor-like	6	0.700117	0.032558	C1QA,CBLN3,C1QB,C1QTNF5,TNFSF13,TNFSF12-TNFSF13,TNFSF12,C1QC,MFRP		immune
INTERPRO	IPR001073:Complement C1q protein	5	0.583431	0.0364803	C1QA,CBLN3,C1QB,C1QTNF5,C1QC,MFRP		immune
KEGG_PATHWAY	mmu05322:Systemic lupus erythematosus	12	1.40023	0.0368629	HIST2H3B,GM6273,C4B,HIST2H3C2,HIST2H3C1,FCGR1,C1QC,FCGR3,C1QA,C1QB,CD86,FCGR2B,HIST1H3A,HIST1H3B,HIST1H3C,HIST1H3D,C2,HIST1H3E,HIST1H3F,HIST1H3G,HIST1H3H,HIST1H3I		immune
GOTERM_BP_FAT	GO:0051605~protein maturation by peptide bond cleavage	8	0.933489	0.038114	C1QA,C1QB,MASP1,C4B,6530401D17RIK,C2,C1QC,SRGN		immune
GOTERM_BP_FAT	GO:0006959~humoral immune response	7	0.816803	0.0465381	C1QA,C1QB,MASP1,C4B,IGH-6,C2,C1QC		immune
UP_SEQ_FEATURE	domain:C1q	5	0.583431	0.0489105	C1QA,CBLN3,C1QB,C1QTNF5,C1QC,MFRP		immune
SMART	SM00110:C1Q	5	0.583431	0.0497056	C1QA,CBLN3,C1QB,C1QTNF5,C1QC,MFRP		immune
GOTERM_BP_FAT	GO:0006958~complement activation, classical pathway	5	0.583431	0.0560422	C1QA,C1QB,C4B,C2,C1QC		immune
SP_PIR_KEYWORDS	hydroxylation	7	0.816803	0.0682526	C1QA,C1QB,HIF1A,MASP1,COL16A1,PROS1,C1QC		immune
GOTERM_BP_FAT	GO:0016485~protein processing	9	1.05018	0.0717031	C1QA,C1QB,MASP1,C4B,6530401D17RIK,PTCH1,C2,C1QC,SRGN		immune
UP_SEQ_FEATURE	domain:Collagen-like	5	0.583431	0.0735984	C1QA,C1QB,C1QTNF5,FCNA,C1QC,MFRP		immune
SP_PIR_KEYWORDS	collagen	8	0.933489	0.0849013	C1QA,C1QB,C1QTNF5,P4HA2,FCNA,COLEC12,COL16A1,C1QC,MFRP		immune
GOTERM_BP_FAT	GO:0051604~protein maturation	9	1.05018	0.0958657	C1QA,C1QB,MASP1,C4B,6530401D17RIK,PTCH1,C2,C1QC,SRGN		immune
INTERPRO	IPR008160:Collagen triple helix repeat	7	0.816803	0.144467	C1QA,C1QB,C1QTNF5,FCNA,COLEC12,COL16A1,C1QC,MFRP		immune
BIOCARTA	m_compPathway:Complement Pathway	4	0.466744	0.252174	C1QA,MASP1,C4B,C2		immune
SP_PIR_KEYWORDS	serine proteinase	4	0.466744	0.306954	MASP1,C4B,C2,PLAU		immune
KEGG_PATHWAY	mmu05020:Prion diseases	4	0.466744	0.335333	C1QA,C1QB,CASP12,C1QC		immune
BIOCARTA	m_classicPathway:Classical Complement Pathway	3	0.350058	0.366013	C1QA,C4B,C2		immune
BIOCARTA	m_lectinPathway:Lectin Induced Complement Pathway	3	0.350058	0.366013	MASP1,C4B,C2		immune
							immune
Annotation Cluster 24	Enrichment Score: 2.247948580851747						immune
Category	Term	Count	%	PValue	Genes		immune
GOTERM_BP_FAT	GO:0048002~antigen processing and presentation of peptide antigen	12	1.40023	4.82578e-07	H2-K1,LOC100044874,H2-L,UNC93B1,H2-D1,IFI30,FCGR1,H2-Q7,B2M,FCGR3,SLC11A1,FCGR2B,FCER1G,H2-T23		immune
GOTERM_BP_FAT	GO:0002474~antigen processing and presentation of peptide antigen via MHC class I	8	0.933489	7.99735e-06	H2-K1,LOC100044874,H2-L,H2-D1,FCER1G,H2-T23,H2-Q7,FCGR1,FCGR3,B2M		immune
GOTERM_BP_FAT	GO:0002712~regulation of B cell mediated immunity	9	1.05018	6.85123e-05	PTPN6,PTPRC,FCGR2B,FCER1G,BCL6,TNFSF13,TNFSF12-TNFSF13,TNFSF12,FCGR1,TGFB1,FCGR3		immune
GOTERM_BP_FAT	GO:0002889~regulation of immunoglobulin mediated immune response	9	1.05018	6.85123e-05	PTPN6,PTPRC,FCGR2B,FCER1G,BCL6,TNFSF13,TNFSF12-TNFSF13,TNFSF12,FCGR1,TGFB1,FCGR3		immune
GOTERM_BP_FAT	GO:0002478~antigen processing and presentation of exogenous peptide antigen	8	0.933489	7.80048e-05	H2-K1,LOC100044874,FCGR2B,UNC93B1,FCER1G,IFI30,FCGR1,FCGR3,B2M		immune
GOTERM_MF_FAT	GO:0019865~immunoglobulin binding	6	0.700117	8.01136e-05	VWF,LGALS3,FCGR2B,FCER1G,FCGR1,FCGR3		immune
GOTERM_BP_FAT	GO:0050764~regulation of phagocytosis	8	0.933489	0.000140452	SLC11A1,FCGR2B,FCER1G,MFGE8,CLEC7A,FCGR1,TGFB1,FCGR3		immune
GOTERM_BP_FAT	GO:0002274~myeloid leukocyte activation	9	1.05018	0.000222018	FYB,SLC11A1,FCGR2B,TGFBR2,FCER1G,SFPI1,TLR4,TGFB1,FCGR3		immune
GOTERM_MF_FAT	GO:0032403~protein complex binding	13	1.51692	0.000250262	LGALS3,ITGB5,MFGE8,COL16A1,TIMP2,FCGR1,FCGR3,VWF,GRB10,FCGR2B,SORBS1,FCER1G,GPNMB		immune
GOTERM_BP_FAT	GO:0019884~antigen processing and presentation of exogenous antigen	8	0.933489	0.000304504	H2-K1,LOC100044874,FCGR2B,UNC93B1,FCER1G,IFI30,FCGR1,FCGR3,B2M		immune
GOTERM_BP_FAT	GO:0008037~cell recognition	10	1.16686	0.000377504	AMIGO1,B4GALT1,CRTAM,DOCK2,EFNB3,MFGE8,COLEC12,CLEC7A,FCGR1,FCGR3		immune
GOTERM_BP_FAT	GO:0006909~phagocytosis	10	1.16686	0.000521788	SLC11A1,FCGR2B,IRF8,FCER1G,MFGE8,COLEC12,CLEC7A,MERTK,FCGR1,FCGR3		immune
GOTERM_BP_FAT	GO:0006911~phagocytosis, engulfment	6	0.700117	0.00053962	FCGR2B,FCER1G,MFGE8,CLEC7A,FCGR1,FCGR3		immune
GOTERM_BP_FAT	GO:0050766~positive regulation of phagocytosis	7	0.816803	0.000647128	SLC11A1,FCGR2B,FCER1G,MFGE8,CLEC7A,FCGR1,FCGR3		immune
GOTERM_BP_FAT	GO:0051130~positive regulation of cellular component organization	16	1.86698	0.000855332	PLEK,TGFBR1,IGH-6,MFGE8,FCGR1,TGFB1,FCGR3,AMIGO1,SLC11A1,METRN,PLK4,FCGR2B,SORBS1,FCER1G,CLEC7A,NGF		immune
GOTERM_MF_FAT	GO:0019864~IgG binding	4	0.466744	0.000946421	FCGR2B,FCER1G,FCGR1,FCGR3		immune
GOTERM_BP_FAT	GO:0042590~antigen processing and presentation of exogenous peptide antigen via MHC class I	4	0.466744	0.00106926	H2-K1,LOC100044874,FCER1G,FCGR1,FCGR3		immune
GOTERM_BP_FAT	GO:0045807~positive regulation of endocytosis	8	0.933489	0.00107279	SLC11A1,FCGR2B,FCER1G,MFGE8,IGH-6,CLEC7A,FCGR1,FCGR3		immune
GOTERM_BP_FAT	GO:0006910~phagocytosis, recognition	5	0.583431	0.00280497	MFGE8,COLEC12,CLEC7A,FCGR1,FCGR3		immune
GOTERM_BP_FAT	GO:0030100~regulation of endocytosis	9	1.05018	0.00342594	SLC11A1,FCGR2B,FCER1G,MFGE8,IGH-6,CLEC7A,FCGR1,TGFB1,FCGR3		immune
GOTERM_BP_FAT	GO:0045576~mast cell activation	5	0.583431	0.00495434	FYB,FCGR2B,FCER1G,TLR4,FCGR3		immune
GOTERM_BP_FAT	GO:0050727~regulation of inflammatory response	9	1.05018	0.00608185	TNFRSF1A,TNFRSF1B,FCGR2B,FCER1G,FABP4,BCL6,FCGR1,ADA,FCGR3		immune
GOTERM_BP_FAT	GO:0001803~regulation of type III hypersensitivity	3	0.350058	0.00688024	FCER1G,FCGR1,FCGR3		immune
GOTERM_BP_FAT	GO:0001805~positive regulation of type III hypersensitivity	3	0.350058	0.00688024	FCER1G,FCGR1,FCGR3		immune
GOTERM_BP_FAT	GO:0060627~regulation of vesicle-mediated transport	11	1.28355	0.00691242	B4GALT1,SLC11A1,FCGR2B,HMOX1,FCER1G,MFGE8,IGH-6,CLEC7A,FCGR1,TGFB1,FCGR3		immune
SP_PIR_KEYWORDS	igg-binding protein	3	0.350058	0.0114923	FCGR2B,FCGR1,FCGR3		immune
GOTERM_BP_FAT	GO:0032101~regulation of response to external stimulus	12	1.40023	0.0115185	TNFRSF1A,TNFRSF1B,PLEK,FCGR2B,TGFBR2,FCER1G,FABP4,BCL6,TLR4,FCGR1,ADA,FCGR3		immune
GOTERM_MF_FAT	GO:0019763~immunoglobulin receptor activity	3	0.350058	0.0122856	FCER1G,FCGR1,FCGR3		immune
GOTERM_BP_FAT	GO:0016044~membrane organization	23	2.68378	0.0136575	BID,MRC1,ARC,TGFBR2,COLEC12,MFGE8,PMAIP1,FCGR1,FCGR3,ASGR1,PLEKHF1,SLC11A1,CD9,DAB2,DOCK2,FCGR2B,SGCG,IRF8,TIMM9,DLG4,FCER1G,CLEC7A,MERTK		immune
GOTERM_BP_FAT	GO:0002864~regulation of acute inflammatory response to antigenic stimulus	4	0.466744	0.0228299	FCGR2B,FCER1G,FCGR1,FCGR3		immune
GOTERM_BP_FAT	GO:0002883~regulation of hypersensitivity	4	0.466744	0.0228299	FCGR2B,FCER1G,FCGR1,FCGR3		immune
GOTERM_BP_FAT	GO:0050729~positive regulation of inflammatory response	5	0.583431	0.0272789	TNFRSF1A,FCER1G,FABP4,FCGR1,FCGR3		immune
GOTERM_BP_FAT	GO:0051050~positive regulation of transport	13	1.51692	0.0275047	SGK1,CRTAM,IGH-6,MFGE8,FCGR1,FCGR3,INHBB,SLC11A1,FCGR2B,SORBS1,PYCARD,FCER1G,CLEC7A		immune
GOTERM_BP_FAT	GO:0002714~positive regulation of B cell mediated immunity	4	0.466744	0.0280261	PTPRC,FCER1G,FCGR1,FCGR3		immune
GOTERM_BP_FAT	GO:0002891~positive regulation of immunoglobulin mediated immune response	4	0.466744	0.0280261	PTPRC,FCER1G,FCGR1,FCGR3		immune
GOTERM_BP_FAT	GO:0002886~regulation of myeloid leukocyte mediated immunity	4	0.466744	0.033794	HMOX1,FCER1G,FCGR1,FCGR3		immune
SP_PIR_KEYWORDS	immunoglobulin receptor	3	0.350058	0.0367472	FCGR2B,FCGR1,FCGR3		immune
GOTERM_BP_FAT	GO:0019886~antigen processing and presentation of exogenous peptide antigen via MHC class II	4	0.466744	0.0401262	FCGR2B,UNC93B1,FCER1G,IFI30		immune
GOTERM_BP_FAT	GO:0002495~antigen processing and presentation of peptide antigen via MHC class II	4	0.466744	0.0401262	FCGR2B,UNC93B1,FCER1G,IFI30		immune
GOTERM_BP_FAT	GO:0006897~endocytosis	16	1.86698	0.0415192	MRC1,ARC,TGFBR2,MFGE8,COLEC12,FCGR1,FCGR3,ASGR1,SLC11A1,DAB2,FCGR2B,IRF8,DLG4,FCER1G,CLEC7A,MERTK		immune
GOTERM_BP_FAT	GO:0010324~membrane invagination	16	1.86698	0.0415192	MRC1,ARC,TGFBR2,MFGE8,COLEC12,FCGR1,FCGR3,ASGR1,SLC11A1,DAB2,FCGR2B,IRF8,DLG4,FCER1G,CLEC7A,MERTK		immune
GOTERM_BP_FAT	GO:0002673~regulation of acute inflammatory response	4	0.466744	0.0544361	FCGR2B,FCER1G,FCGR1,FCGR3		immune
GOTERM_BP_FAT	GO:0002861~regulation of inflammatory response to antigenic stimulus	4	0.466744	0.0544361	FCGR2B,FCER1G,FCGR1,FCGR3		immune
GOTERM_BP_FAT	GO:0002894~positive regulation of type II hypersensitivity	3	0.350058	0.0545832	FCER1G,FCGR1,FCGR3		immune
GOTERM_BP_FAT	GO:0002892~regulation of type II hypersensitivity	3	0.350058	0.0545832	FCER1G,FCGR1,FCGR3		immune
GOTERM_BP_FAT	GO:0002888~positive regulation of myeloid leukocyte mediated immunity	3	0.350058	0.0545832	FCER1G,FCGR1,FCGR3		immune
GOTERM_BP_FAT	GO:0001798~positive regulation of type IIa hypersensitivity	3	0.350058	0.0545832	FCER1G,FCGR1,FCGR3		immune
GOTERM_BP_FAT	GO:0001796~regulation of type IIa hypersensitivity	3	0.350058	0.0545832	FCER1G,FCGR1,FCGR3		immune
GOTERM_BP_FAT	GO:0001810~regulation of type I hypersensitivity	3	0.350058	0.0545832	FCGR2B,FCER1G,FCGR3		immune
GOTERM_BP_FAT	GO:0002504~antigen processing and presentation of peptide or polysaccharide antigen via MHC class II	4	0.466744	0.0623831	FCGR2B,UNC93B1,FCER1G,IFI30		immune
GOTERM_BP_FAT	GO:0002866~positive regulation of acute inflammatory response to antigenic stimulus	3	0.350058	0.0822833	FCER1G,FCGR1,FCGR3		immune
GOTERM_BP_FAT	GO:0002885~positive regulation of hypersensitivity	3	0.350058	0.0822833	FCER1G,FCGR1,FCGR3		immune
GOTERM_BP_FAT	GO:0002675~positive regulation of acute inflammatory response	3	0.350058	0.0974215	FCER1G,FCGR1,FCGR3		immune
GOTERM_BP_FAT	GO:0032103~positive regulation of response to external stimulus	5	0.583431	0.120242	TNFRSF1A,FCER1G,FABP4,FCGR1,FCGR3		immune
GOTERM_BP_FAT	GO:0002863~positive regulation of inflammatory response to antigenic stimulus	3	0.350058	0.129707	FCER1G,FCGR1,FCGR3		immune
GOTERM_BP_FAT	GO:0016192~vesicle-mediated transport	22	2.56709	0.676671	MRC1,ARC,NKD2,GNPDA1,PLEK,TGFBR2,STXBP2,COLEC12,IGH-6,MFGE8,WAS,FCGR1,FCGR3,ASGR1,SLC11A1,DAB2,FCGR2B,IRF8,DLG4,FCER1G,CLEC7A,MERTK		immune
							immune
Annotation Cluster 28	Enrichment Score: 1.953304224794509						immune
Category	Term	Count	%	PValue	Genes		immune
GOTERM_BP_FAT	GO:0048002~antigen processing and presentation of peptide antigen	12	1.40023	4.82578e-07	H2-K1,LOC100044874,H2-L,UNC93B1,H2-D1,IFI30,FCGR1,H2-Q7,B2M,FCGR3,SLC11A1,FCGR2B,FCER1G,H2-T23		immune
GOTERM_BP_FAT	GO:0002474~antigen processing and presentation of peptide antigen via MHC class I	8	0.933489	7.99735e-06	H2-K1,LOC100044874,H2-L,H2-D1,FCER1G,H2-T23,H2-Q7,FCGR1,FCGR3,B2M		immune
GOTERM_BP_FAT	GO:0019882~antigen processing and presentation	16	1.86698	1.76802e-05	H2-K1,LOC100044874,ICAM1,H2-L,H2-D1,UNC93B1,IFI30,IGH-6,H2-Q7,FCGR1,B2M,FCGR3,SLC11A1,FCGR2B,C920025E04RIK,FCER1G,H2-T23,H2-T24		immune
SP_PIR_KEYWORDS	mhc i	5	0.583431	0.00105452	H2-K1,LOC100044874,H2-L,H2-D1,H2-T23,H2-Q7,B2M		immune
SP_PIR_KEYWORDS	heterodimer	8	0.933489	0.00188469	H2-K1,LOC100044874,H2-L,S100A9,H2-D1,ITGB4,ITGB2,H2-T23,PLAU,B2M		immune
UP_SEQ_FEATURE	region of interest:Alpha-3	4	0.466744	0.00833647	H2-K1,LOC100044874,H2-L,H2-D1,H2-T23,H2-Q7		immune
UP_SEQ_FEATURE	region of interest:Connecting peptide	6	0.700117	0.0116274	H2-K1,CRYBB1,LOC100044874,H2-L,H2-D1,H2-T23,H2-Q7,PLAU		immune
UP_SEQ_FEATURE	region of interest:Alpha-2	4	0.466744	0.0151943	H2-K1,LOC100044874,H2-L,H2-D1,H2-T23,H2-Q7		immune
UP_SEQ_FEATURE	region of interest:Alpha-1	4	0.466744	0.0151943	H2-K1,LOC100044874,H2-L,H2-D1,H2-T23,H2-Q7		immune
INTERPRO	IPR010579:MHC class I, alpha chain, C-terminal	3	0.350058	0.0175829	H2-K1,LOC100044874,H2-L,H2-D1,H2-Q7		immune
KEGG_PATHWAY	mmu05332:Graft-versus-host disease	9	1.05018	0.0184355	H2-K1,LOC100044874,CD86,GM6273,H2-L,KLRA9,H2-D1,H2-T23,H2-T24,H2-Q7,KLRA3		immune
GOTERM_CC_FAT	GO:0042612~MHC class I protein complex	7	0.816803	0.0191437	H2-K1,LOC100044874,H2-L,C920025E04RIK,H2-D1,H2-T23,H2-T24,H2-Q7,B2M		immune
INTERPRO	IPR003597:Immunoglobulin C1-set	9	1.05018	0.0289255	H2-K1,LOC100044874,H2-L,LOC381765,H2-D1,H2-T23,IGH-6,H2-T24,H2-Q7,LOC665506,B2M		immune
INTERPRO	IPR001039:MHC class I, alpha chain, alpha1 and alpha2	6	0.700117	0.032558	H2-K1,LOC100044874,H2-L,C920025E04RIK,H2-D1,H2-T23,H2-T24,H2-Q7		immune
UP_SEQ_FEATURE	domain:Ig-like C1-type	5	0.583431	0.0339628	H2-K1,LOC100044874,H2-L,H2-D1,H2-T23,H2-Q7,B2M		immune
KEGG_PATHWAY	mmu04612:Antigen processing and presentation	11	1.28355	0.0383764	H2-K1,LOC100044874,GM6273,H2-L,LGMN,H2-D1,IFI30,CTSS,H2-Q7,B2M,H2-T23,H2-T24,CTSB		immune
PIR_SUPERFAMILY	PIRSF001990:class I histocompatibility antigen	5	0.583431	0.0384835	H2-K1,LOC100044874,H2-L,H2-D1,H2-T23,H2-T24,H2-Q7		immune
KEGG_PATHWAY	mmu05416:Viral myocarditis	11	1.28355	0.0463609	BID,H2-K1,ICAM1,LOC100044874,GM6273,H2-L,H2-D1,ITGB2,H2-Q7,CD86,SGCG,H2-T23,H2-T24		immune
SMART	SM00407:IGc1	9	1.05018	0.0474958	H2-K1,LOC100044874,H2-L,LOC381765,H2-D1,H2-T23,IGH-6,H2-T24,H2-Q7,LOC665506,B2M		immune
GOTERM_CC_FAT	GO:0042611~MHC protein complex	7	0.816803	0.0485683	H2-K1,LOC100044874,H2-L,C920025E04RIK,H2-D1,H2-T23,H2-T24,H2-Q7,B2M		immune
INTERPRO	IPR011161:MHC class I-like antigen recognition	6	0.700117	0.062508	H2-K1,LOC100044874,H2-L,C920025E04RIK,H2-D1,H2-T23,H2-T24,H2-Q7		immune
INTERPRO	IPR003006:Immunoglobulin/major histocompatibility complex, conserved site	9	1.05018	0.0659122	H2-K1,LOC100044874,CD86,H2-L,H2-D1,H2-T23,IGH-6,H2-T24,H2-Q7,ALOX12,B2M		immune
KEGG_PATHWAY	mmu05330:Allograft rejection	7	0.816803	0.120477	H2-K1,LOC100044874,CD86,GM6273,H2-L,H2-D1,H2-T23,H2-T24,H2-Q7		immune
KEGG_PATHWAY	mmu04940:Type I diabetes mellitus	7	0.816803	0.15996	H2-K1,LOC100044874,CD86,GM6273,H2-L,H2-D1,H2-T23,H2-T24,H2-Q7		immune
KEGG_PATHWAY	mmu05320:Autoimmune thyroid disease	7	0.816803	0.242506	H2-K1,LOC100044874,CD86,GM6273,H2-L,H2-D1,H2-T23,H2-T24,H2-Q7		immune
GOTERM_MF_FAT	GO:0003823~antigen binding	3	0.350058	0.893743	H2-K1,LOC100044874,IGH-6,H2-Q7		immune
							immune
Annotation Cluster 30	Enrichment Score: 1.9156629844077944						immune
Category	Term	Count	%	PValue	Genes		immune
GOTERM_BP_FAT	GO:0010033~response to organic substance	41	4.78413	0.00164326	CYP1B1,RBM3,TLR2,TLR3,TLR4,EDEM1,TIMP3,TRF,TGFB1,ASAH1,B2M,MSX2,CD48,FOS,SLC11A1,UGT1A9,SORBS1,UGT1A7C,UGT1A2,UGT1A6B,UGT1A6A,UGT1A5,HMOX1,DLG4,SLC22A6,AGRP,CYR61,SGK1,EGR2,CYP2D22,GATM,TGFBR1,SLC22A8,TGFBR2,UGT1A1,STAT3,DDR1,UGT1A10,CD83,SERPINA3N,PYGM,CASP12,ADRA1B,FABP4,FOXC2,CLEC7A,NFE2L2,LCT		immune
GOTERM_BP_FAT	GO:0009725~response to hormone stimulus	15	1.75029	0.0308011	SGK1,EGR2,GATM,TGFBR1,TGFBR2,TIMP3,UGT1A1,STAT3,UGT1A10,SERPINA3N,UGT1A9,SORBS1,UGT1A7C,UGT1A6B,UGT1A2,HMOX1,UGT1A6A,UGT1A5,FABP4,FOXC2,AGRP,LCT		immune
GOTERM_BP_FAT	GO:0009719~response to endogenous stimulus	16	1.86698	0.0353783	SGK1,EGR2,GATM,TGFBR1,TGFBR2,TIMP3,UGT1A1,STAT3,UGT1A10,SERPINA3N,UGT1A9,SORBS1,UGT1A7C,UGT1A6B,UGT1A2,HMOX1,UGT1A6A,UGT1A5,ADRA1B,FABP4,FOXC2,AGRP,LCT		immune
							immune
Annotation Cluster 33	Enrichment Score: 1.7517194431766512						immune
Category	Term	Count	%	PValue	Genes		immune
GOTERM_BP_FAT	GO:0050864~regulation of B cell activation	13	1.51692	1.03097e-05	PTPRC,PTPN6,LOC100045567,IGH-6,TLR4,TNFSF13,TNFSF12,TGFB1,ADA,CDKN1A,FCGR2B,BCL6,TNFSF12-TNFSF13,INPP5D,SASH3		immune
GOTERM_BP_FAT	GO:0002712~regulation of B cell mediated immunity	9	1.05018	6.85123e-05	PTPN6,PTPRC,FCGR2B,FCER1G,BCL6,TNFSF13,TNFSF12-TNFSF13,TNFSF12,FCGR1,TGFB1,FCGR3		immune
GOTERM_BP_FAT	GO:0002889~regulation of immunoglobulin mediated immune response	9	1.05018	6.85123e-05	PTPN6,PTPRC,FCGR2B,FCER1G,BCL6,TNFSF13,TNFSF12-TNFSF13,TNFSF12,FCGR1,TGFB1,FCGR3		immune
GOTERM_BP_FAT	GO:0048585~negative regulation of response to stimulus	10	1.16686	0.00406586	PTPN6,PTPRC,GRB10,TNFRSF1B,FCGR2B,BCL6,INPP5D,PRKCD,ADA,TGFB1		immune
GOTERM_BP_FAT	GO:0050777~negative regulation of immune response	6	0.700117	0.00758118	PTPN6,PTPRC,FCGR2B,BCL6,INPP5D,TGFB1		immune
GOTERM_BP_FAT	GO:0002683~negative regulation of immune system process	10	1.16686	0.0113093	PTPN6,PTPRC,ELF1,FCGR2B,HMOX1,BCL6,INPP5D,LAG3,ADA,TGFB1		immune
GOTERM_BP_FAT	GO:0002698~negative regulation of immune effector process	5	0.583431	0.0144968	PTPN6,PTPRC,FCGR2B,HMOX1,BCL6		immune
GOTERM_BP_FAT	GO:0002823~negative regulation of adaptive immune response based on somatic recombination of immune receptors built from immunoglobulin superfamily domains	4	0.466744	0.0228299	PTPN6,PTPRC,FCGR2B,BCL6		immune
GOTERM_BP_FAT	GO:0002820~negative regulation of adaptive immune response	4	0.466744	0.0228299	PTPN6,PTPRC,FCGR2B,BCL6		immune
GOTERM_BP_FAT	GO:0002695~negative regulation of leukocyte activation	7	0.816803	0.043064	PTPN6,FCGR2B,HMOX1,BCL6,INPP5D,LAG3,TGFB1		immune
GOTERM_BP_FAT	GO:0050866~negative regulation of cell activation	7	0.816803	0.043064	PTPN6,FCGR2B,HMOX1,BCL6,INPP5D,LAG3,TGFB1		immune
GOTERM_BP_FAT	GO:0051250~negative regulation of lymphocyte activation	6	0.700117	0.107883	PTPN6,FCGR2B,BCL6,INPP5D,LAG3,TGFB1		immune
GOTERM_BP_FAT	GO:0002707~negative regulation of lymphocyte mediated immunity	3	0.350058	0.146653	PTPN6,PTPRC,FCGR2B		immune
GOTERM_BP_FAT	GO:0002704~negative regulation of leukocyte mediated immunity	3	0.350058	0.146653	PTPN6,PTPRC,FCGR2B		immune
GOTERM_BP_FAT	GO:0050869~negative regulation of B cell activation	3	0.350058	0.199675	FCGR2B,BCL6,INPP5D		immune
GOTERM_BP_FAT	GO:0050672~negative regulation of lymphocyte proliferation	4	0.466744	0.241991	PTPN6,FCGR2B,INPP5D,TGFB1		immune
GOTERM_BP_FAT	GO:0070664~negative regulation of leukocyte proliferation	4	0.466744	0.241991	PTPN6,FCGR2B,INPP5D,TGFB1		immune
GOTERM_BP_FAT	GO:0032945~negative regulation of mononuclear cell proliferation	4	0.466744	0.241991	PTPN6,FCGR2B,INPP5D,TGFB1		immune
GOTERM_BP_FAT	GO:0050868~negative regulation of T cell activation	4	0.466744	0.336091	PTPN6,BCL6,LAG3,TGFB1		immune
							immune
Annotation Cluster 35	Enrichment Score: 1.7361585497589602						immune
Category	Term	Count	%	PValue	Genes		immune
GOTERM_BP_FAT	GO:0046649~lymphocyte activation	22	2.56709	0.000413464	PTPRC,LRRC8A,PTPN22,ITPKB,ITGB2,SFPI1,SKAP2,PRKCD,WAS,ADA,TGFB1,CD48,SLC11A1,DOCK2,BCL2A1D,CD86,ITGAX,CXCR4,BCL6,LCP1,HELLS,BLNK		immune
GOTERM_BP_FAT	GO:0002521~leukocyte differentiation	15	1.75029	0.00941296	CEBPA,PTPRC,LRRC8A,TGFBR2,PTPN22,SFPI1,ITPKB,KIT,ADA,TGFB1,BCL2A1D,DOCK2,CD300LF,BCL6,HELLS		immune
GOTERM_BP_FAT	GO:0030097~hemopoiesis	21	2.45041	0.0209781	CEBPA,SGPL1,PTPRC,LRRC8A,TGFBR2,PTPN22,ITPKB,SFPI1,KIT,ZBTB16,ADA,TGFB1,MLF1,TAL1,DOCK2,BCL2A1D,HIF1A,IRF8,CD300LF,BCL6,HELLS		immune
GOTERM_BP_FAT	GO:0048534~hemopoietic or lymphoid organ development	22	2.56709	0.0334319	CEBPA,SGPL1,PTPRC,LRRC8A,TGFBR1,TGFBR2,PTPN22,ITPKB,SFPI1,ZBTB16,KIT,ADA,TGFB1,MLF1,TAL1,DOCK2,BCL2A1D,HIF1A,IRF8,CD300LF,BCL6,HELLS		immune
GOTERM_BP_FAT	GO:0030098~lymphocyte differentiation	11	1.28355	0.0512956	PTPRC,DOCK2,BCL2A1D,LRRC8A,PTPN22,BCL6,ITPKB,SFPI1,ADA,HELLS,TGFB1		immune
GOTERM_BP_FAT	GO:0002520~immune system development	22	2.56709	0.0523667	CEBPA,SGPL1,PTPRC,LRRC8A,TGFBR1,TGFBR2,PTPN22,ITPKB,SFPI1,ZBTB16,KIT,ADA,TGFB1,MLF1,TAL1,DOCK2,BCL2A1D,HIF1A,IRF8,CD300LF,BCL6,HELLS		immune
GOTERM_BP_FAT	GO:0030099~myeloid cell differentiation	9	1.05018	0.0958657	CEBPA,TAL1,TGFBR2,IRF8,CD300LF,BCL6,SFPI1,KIT,TGFB1		immune
							immune
Annotation Cluster 44	Enrichment Score: 1.560701113531588						immune
Category	Term	Count	%	PValue	Genes		immune
GOTERM_BP_FAT	GO:0031349~positive regulation of defense response	11	1.28355	0.000380738	TNFRSF1A,CRTAM,TLR2,UNC93B1,FCER1G,FABP4,TLR4,CLEC7A,FCGR1,LAG3,FCGR3		immune
GOTERM_BP_FAT	GO:0032760~positive regulation of tumor necrosis factor production	6	0.700117	0.00053962	TLR2,FCER1G,TLR3,TLR4,CLEC7A,SASH3		immune
GOTERM_BP_FAT	GO:0002218~activation of innate immune response	4	0.466744	0.0280261	TLR2,UNC93B1,TLR4,CLEC7A		immune
GOTERM_BP_FAT	GO:0045089~positive regulation of innate immune response	6	0.700117	0.0291886	CRTAM,TLR2,UNC93B1,TLR4,CLEC7A,LAG3		immune
GOTERM_BP_FAT	GO:0045088~regulation of innate immune response	6	0.700117	0.0717415	CRTAM,TLR2,UNC93B1,TLR4,CLEC7A,LAG3		immune
GOTERM_BP_FAT	GO:0002221~pattern recognition receptor signaling pathway	3	0.350058	0.0822833	TLR2,UNC93B1,CLEC7A		immune
GOTERM_BP_FAT	GO:0009595~detection of biotic stimulus	3	0.350058	0.0974215	CRTAM,TLR4,CLEC7A		immune
GOTERM_BP_FAT	GO:0002758~innate immune response-activating signal transduction	3	0.350058	0.113264	TLR2,UNC93B1,CLEC7A		immune
GOTERM_BP_FAT	GO:0051606~detection of stimulus	4	0.466744	0.821054	CRTAM,SLC12A2,TLR4,CLEC7A		immune
							immune
Annotation Cluster 46	Enrichment Score: 1.5080195024093863						immune
Category	Term	Count	%	PValue	Genes		immune
GOTERM_BP_FAT	GO:0002757~immune response-activating signal transduction	9	1.05018	0.00203754	PTPN6,PTPRC,BCL2A1D,TLR2,UNC93B1,PTPN22,FCER1G,IGH-6,CLEC7A		immune
GOTERM_BP_FAT	GO:0002429~immune response-activating cell surface receptor signaling pathway	8	0.933489	0.00333743	PTPN6,PTPRC,BCL2A1D,TLR2,PTPN22,FCER1G,IGH-6,CLEC7A		immune
GOTERM_BP_FAT	GO:0002764~immune response-regulating signal transduction	9	1.05018	0.00342594	PTPN6,PTPRC,BCL2A1D,TLR2,UNC93B1,PTPN22,FCER1G,IGH-6,CLEC7A		immune
GOTERM_BP_FAT	GO:0002768~immune response-regulating cell surface receptor signaling pathway	8	0.933489	0.00501548	PTPN6,PTPRC,BCL2A1D,TLR2,PTPN22,FCER1G,IGH-6,CLEC7A		immune
GOTERM_BP_FAT	GO:0050851~antigen receptor-mediated signaling pathway	5	0.583431	0.096234	PTPN6,PTPRC,BCL2A1D,PTPN22,IGH-6		immune
GOTERM_BP_FAT	GO:0050853~B cell receptor signaling pathway	3	0.350058	0.146653	PTPN6,PTPRC,IGH-6		immune
SP_PIR_KEYWORDS	tyrosine-specific phosphatase	3	0.350058	0.227638	PTPN6,PTPRC,PTPN22		immune
SP_PIR_KEYWORDS	phosphoric monoester hydrolase	4	0.466744	0.244956	PTPN6,PTPRC,PTPN22,INPP5D		immune
GOTERM_BP_FAT	GO:0050852~T cell receptor signaling pathway	3	0.350058	0.291246	PTPRC,BCL2A1D,PTPN22		immune
							immune
Annotation Cluster 50	Enrichment Score: 1.4620024206554667						immune
Category	Term	Count	%	PValue	Genes		immune
GOTERM_BP_FAT	GO:0050900~leukocyte migration	8	0.933489	0.00439823	B4GALT1,CD34,S100A9,FCER1G,PF4,ITGB2,SELPLG,FCGR3		immune
GOTERM_BP_FAT	GO:0030595~leukocyte chemotaxis	5	0.583431	0.040197	S100A9,FCER1G,PF4,ITGB2,FCGR3		immune
GOTERM_BP_FAT	GO:0060326~cell chemotaxis	5	0.583431	0.040197	S100A9,FCER1G,PF4,ITGB2,FCGR3		immune
GOTERM_BP_FAT	GO:0030593~neutrophil chemotaxis	3	0.350058	0.199675	FCER1G,ITGB2,FCGR3		immune
							immune
Annotation Cluster 59	Enrichment Score: 1.3567220891938088						immune
Category	Term	Count	%	PValue	Genes		immune
GOTERM_BP_FAT	GO:0050900~leukocyte migration	8	0.933489	0.00439823	B4GALT1,CD34,S100A9,FCER1G,PF4,ITGB2,SELPLG,FCGR3		immune
GOTERM_BP_FAT	GO:0006928~cell motion	27	3.15053	0.0352021	S100A9,PF4,ITGB2,KIT,PAX3,TGFB1,SEMA5A,CD9,DAB1,CXCR4,SEMA3F,FCER1G,ETV1,SELPLG,FMNL1,B4GALT1,SGPL1,EGR2,EFNB3,PDPN,TGFBR1,FCGR3,HIF1A,CD34,BMP7,PLAU,ALOX12		immune
GOTERM_BP_FAT	GO:0016477~cell migration	19	2.21704	0.045812	FMNL1,B4GALT1,SGPL1,TGFBR1,S100A9,ITGB2,PF4,KIT,PAX3,TGFB1,FCGR3,DAB1,HIF1A,CXCR4,CD34,SEMA3F,FCER1G,SELPLG,PLAU		immune
GOTERM_BP_FAT	GO:0048870~cell motility	19	2.21704	0.152329	FMNL1,B4GALT1,SGPL1,TGFBR1,S100A9,ITGB2,PF4,KIT,PAX3,TGFB1,FCGR3,DAB1,HIF1A,CXCR4,CD34,SEMA3F,FCER1G,SELPLG,PLAU		immune
GOTERM_BP_FAT	GO:0051674~localization of cell	19	2.21704	0.152329	FMNL1,B4GALT1,SGPL1,TGFBR1,S100A9,ITGB2,PF4,KIT,PAX3,TGFB1,FCGR3,DAB1,HIF1A,CXCR4,CD34,SEMA3F,FCER1G,SELPLG,PLAU		immune
							immune
Annotation Cluster 63	Enrichment Score: 1.294137528421022						immune
Category	Term	Count	%	PValue	Genes		immune
GOTERM_BP_FAT	GO:0002573~myeloid leukocyte differentiation	6	0.700117	0.0233168	CEBPA,TGFBR2,CD300LF,SFPI1,KIT,TGFB1		immune
GOTERM_BP_FAT	GO:0043011~myeloid dendritic cell differentiation	3	0.350058	0.0545832	TGFBR2,SFPI1,TGFB1		immune
GOTERM_BP_FAT	GO:0001773~myeloid dendritic cell activation	3	0.350058	0.0545832	TGFBR2,SFPI1,TGFB1		immune
GOTERM_BP_FAT	GO:0030099~myeloid cell differentiation	9	1.05018	0.0958657	CEBPA,TAL1,TGFBR2,IRF8,CD300LF,BCL6,SFPI1,KIT,TGFB1		immune
							immune
Annotation Cluster 64	Enrichment Score: 1.2897215488371934						immune
Category	Term	Count	%	PValue	Genes		immune
GOTERM_BP_FAT	GO:0042060~wound healing	16	1.86698	0.000341613	B4GALT1,PLEK,GATM,LOC100048604,TGFBR2,NINJ2,PF4,TIMP3,TGFB1,SLC11A1,VWF,HIF1A,CD44,F3,SERPIND1,PROS1,ENTPD2		immune
GOTERM_BP_FAT	GO:0030168~platelet activation	4	0.466744	0.0401262	VWF,PLEK,PF4,ENTPD2		immune
GOTERM_BP_FAT	GO:0050817~coagulation	7	0.816803	0.125131	VWF,PLEK,F3,PF4,SERPIND1,ENTPD2,PROS1		immune
GOTERM_BP_FAT	GO:0007596~blood coagulation	7	0.816803	0.125131	VWF,PLEK,F3,PF4,SERPIND1,ENTPD2,PROS1		immune
GOTERM_BP_FAT	GO:0007599~hemostasis	7	0.816803	0.131424	VWF,PLEK,F3,PF4,SERPIND1,ENTPD2,PROS1		immune
GOTERM_BP_FAT	GO:0050878~regulation of body fluid levels	8	0.933489	0.142768	VWF,AVP,PLEK,F3,PF4,SERPIND1,ENTPD2,PROS1		immune
SP_PIR_KEYWORDS	blood coagulation	4	0.466744	0.232782	VWF,F3,SERPIND1,PROS1		immune
							immune
Annotation Cluster 81	Enrichment Score: 1.1538447440723245						immune
Category	Term	Count	%	PValue	Genes		immune
INTERPRO	IPR006052:Tumor Necrosis Factor	4	0.466744	0.0419403	TNFSF13,CD70,TNFSF12-TNFSF13,TNFSF12,TNFSF9,C1QC		immune
SMART	SM00207:TNF	4	0.466744	0.0538212	TNFSF13,CD70,TNFSF12-TNFSF13,TNFSF12,TNFSF9,C1QC		immune
GOTERM_MF_FAT	GO:0005164~tumor necrosis factor receptor binding	4	0.466744	0.0899531	TNFSF13,CD70,TNFSF12-TNFSF13,TNFSF12,TNFSF9,C1QC		immune
GOTERM_MF_FAT	GO:0032813~tumor necrosis factor receptor superfamily binding	4	0.466744	0.119404	TNFSF13,CD70,TNFSF12-TNFSF13,TNFSF12,TNFSF9,C1QC		immune
							immune
Annotation Cluster 82	Enrichment Score: 1.1336740035830188						immune
Category	Term	Count	%	PValue	Genes		immune
GOTERM_BP_FAT	GO:0032760~positive regulation of tumor necrosis factor production	6	0.700117	0.00053962	TLR2,FCER1G,TLR3,TLR4,CLEC7A,SASH3		immune
GOTERM_BP_FAT	GO:0001819~positive regulation of cytokine production	11	1.28355	0.000761603	CD83,SLC11A1,PYCARD,TLR2,FCER1G,TLR3,TLR4,CLEC7A,H2-Q7,TLR7,SASH3		immune
GOTERM_BP_FAT	GO:0032680~regulation of tumor necrosis factor production	7	0.816803	0.00160697	TLR2,FCER1G,TLR3,TLR4,CLEC7A,SASH3,FCGR3		immune
GOTERM_BP_FAT	GO:0051092~positive regulation of NF-kappaB transcription factor activity	6	0.700117	0.00637381	PRKCQ,TLR2,TLR3,TLR4,ITGB2,TGFB1		immune
SP_PIR_KEYWORDS	inflammatory response	10	1.16686	0.00837828	CCL12,CCL3,CXCL5,C4B,STAB1,TLR2,TLR3,TLR4,CLEC7A,TLR7		immune
GOTERM_BP_FAT	GO:0032755~positive regulation of interleukin-6 production	5	0.583431	0.00988903	TLR2,FCER1G,TLR3,TLR4,TLR7		immune
GOTERM_BP_FAT	GO:0043388~positive regulation of DNA binding	7	0.816803	0.0153648	PRKCQ,HIPK1,TLR2,TLR3,TLR4,ITGB2,TGFB1		immune
GOTERM_BP_FAT	GO:0032675~regulation of interleukin-6 production	6	0.700117	0.0182676	TLR2,FCER1G,TLR3,TLR4,INPP5D,TLR7		immune
INTERPRO	IPR000157:Toll-Interleukin receptor	5	0.583431	0.0193716	IL1RAP,TLR2,TLR3,TLR4,TLR7		immune
GOTERM_BP_FAT	GO:0051099~positive regulation of binding	7	0.816803	0.0211138	PRKCQ,HIPK1,TLR2,TLR3,TLR4,ITGB2,TGFB1		immune
GOTERM_BP_FAT	GO:0051091~positive regulation of transcription factor activity	6	0.700117	0.0233168	PRKCQ,TLR2,TLR3,TLR4,ITGB2,TGFB1		immune
SMART	SM00255:TIR	5	0.583431	0.0268521	IL1RAP,TLR2,TLR3,TLR4,TLR7		immune
UP_SEQ_FEATURE	domain:TIR	5	0.583431	0.0339628	IL1RAP,TLR2,TLR3,TLR4,TLR7		immune
GOTERM_BP_FAT	GO:0042035~regulation of cytokine biosynthetic process	8	0.933489	0.0354356	INHBB,PRKCQ,TLR3,TLR4,INPP5D,TLR7,LAG3,FCGR3		immune
GOTERM_BP_FAT	GO:0045359~positive regulation of interferon-beta biosynthetic process	3	0.350058	0.0422779	TLR3,TLR4,TLR7		immune
GOTERM_BP_FAT	GO:0045357~regulation of interferon-beta biosynthetic process	3	0.350058	0.0422779	TLR3,TLR4,TLR7		immune
UP_SEQ_FEATURE	repeat:LRR 12	9	1.05018	0.0433455	LRRC8A,LUM,TLR2,LRIG1,TLR3,TLR4,DCN,LGR6,TLR7		immune
INTERPRO	IPR000372:Leucine-rich repeat, cysteine-rich flanking region, N-terminal	9	1.05018	0.0513699	AMIGO1,LUM,NTRK2,LRIG1,TLR3,DCN,LGR6,EPYC,TLR7		immune
UP_SEQ_FEATURE	repeat:LRR 16	6	0.700117	0.0522919	LRRC8A,TLR2,TLR3,TLR4,LGR6,TLR7		immune
UP_SEQ_FEATURE	repeat:LRR 14	7	0.816803	0.055675	LRRC8A,TLR2,LRIG1,TLR3,TLR4,LGR6,TLR7		immune
GOTERM_BP_FAT	GO:0051090~regulation of transcription factor activity	7	0.816803	0.0664604	PRKCQ,HMOX1,TLR2,TLR3,TLR4,ITGB2,TGFB1		immune
GOTERM_BP_FAT	GO:0051101~regulation of DNA binding	8	0.933489	0.0682113	PRKCQ,HIPK1,HMOX1,TLR2,TLR3,TLR4,ITGB2,TGFB1		immune
INTERPRO	IPR000483:Cysteine-rich flanking region, C-terminal	8	0.933489	0.0716622	AMIGO1,NTRK2,TLR2,LRIG1,TLR3,LGI4,TLR4,TLR7		immune
UP_SEQ_FEATURE	repeat:LRR 11	9	1.05018	0.0728203	LRRC8A,LUM,TLR2,LRIG1,TLR3,TLR4,DCN,LGR6,TLR7		immune
SMART	SM00013:LRRNT	9	1.05018	0.0813852	AMIGO1,LUM,NTRK2,LRIG1,TLR3,DCN,LGR6,EPYC,TLR7		immune
UP_SEQ_FEATURE	repeat:LRR 15	6	0.700117	0.0903453	LRRC8A,TLR2,TLR3,TLR4,LGR6,TLR7		immune
UP_SEQ_FEATURE	repeat:LRR 13	7	0.816803	0.105428	LRRC8A,TLR2,LRIG1,TLR3,TLR4,LGR6,TLR7		immune
SMART	SM00082:LRRCT	8	0.933489	0.1073	AMIGO1,NTRK2,TLR2,LRIG1,TLR3,LGI4,TLR4,TLR7		immune
INTERPRO	IPR003591:Leucine-rich repeat, typical subtype	10	1.16686	0.113883	AMIGO1,LRRC8A,LUM,TLR2,LRIG1,TLR3,LGI4,DCN,LGR6,TLR7		immune
KEGG_PATHWAY	mmu04620:Toll-like receptor signaling pathway	10	1.16686	0.122571	FOS,CD86,CCL3,JUN,TLR2,TLR3,TLR4,TLR7,MAP2K6,SPP1		immune
UP_SEQ_FEATURE	repeat:LRR 10	9	1.05018	0.14348	LRRC8A,LUM,TLR2,LRIG1,TLR3,TLR4,DCN,LGR6,TLR7		immune
GOTERM_BP_FAT	GO:0042108~positive regulation of cytokine biosynthetic process	5	0.583431	0.146534	PRKCQ,TLR3,TLR4,TLR7,FCGR3		immune
GOTERM_BP_FAT	GO:0032648~regulation of interferon-beta production	3	0.350058	0.146653	TLR3,TLR4,TLR7		immune
GOTERM_BP_FAT	GO:0051098~regulation of binding	8	0.933489	0.148761	PRKCQ,HIPK1,HMOX1,TLR2,TLR3,TLR4,ITGB2,TGFB1		immune
GOTERM_BP_FAT	GO:0045429~positive regulation of nitric oxide biosynthetic process	3	0.350058	0.164016	TLR2,TLR4,ITGB2		immune
GOTERM_BP_FAT	GO:0032479~regulation of type I interferon production	3	0.350058	0.164016	TLR3,TLR4,TLR7		immune
SMART	SM00369:LRR_TYP	10	1.16686	0.174237	AMIGO1,LRRC8A,LUM,TLR2,LRIG1,TLR3,LGI4,DCN,LGR6,TLR7		immune
INTERPRO	IPR001611:Leucine-rich repeat	13	1.51692	0.177769	ANP32B,LRRC8A,LUM,TLR2,TLR3,LRIG1,TLR4,DCN,LGR6,TLR7,AMIGO1,LGI4,EPYC		immune
GOTERM_BP_FAT	GO:0045428~regulation of nitric oxide biosynthetic process	3	0.350058	0.236118	TLR2,TLR4,ITGB2		immune
UP_SEQ_FEATURE	repeat:LRR 17	4	0.466744	0.254116	LRRC8A,TLR3,TLR4,TLR7		immune
UP_SEQ_FEATURE	repeat:LRR 9	9	1.05018	0.266024	LRRC8A,LUM,TLR2,LRIG1,TLR3,TLR4,DCN,LGR6,TLR7		immune
UP_SEQ_FEATURE	repeat:LRR 19	3	0.350058	0.301836	TLR3,TLR4,TLR7		immune
UP_SEQ_FEATURE	repeat:LRR 8	9	1.05018	0.347598	LRRC8A,LUM,TLR2,LRIG1,TLR3,TLR4,DCN,LGR6,TLR7		immune
UP_SEQ_FEATURE	repeat:LRR 18	3	0.350058	0.375918	TLR3,TLR4,TLR7		immune
UP_SEQ_FEATURE	repeat:LRR 7	10	1.16686	0.385738	LRRC8A,LUM,TLR2,LRIG1,TLR3,TLR4,DCN,LGR6,EPYC,TLR7		immune
UP_SEQ_FEATURE	repeat:LRR 6	11	1.28355	0.446395	AMIGO1,LRRC8A,LUM,TLR2,LRIG1,TLR3,TLR4,DCN,LGR6,EPYC,TLR7		immune
SP_PIR_KEYWORDS	leucine-rich repeat	14	1.63361	0.480735	ANP32B,LRRC8A,LUM,TLR2,TLR3,LRIG1,TLR4,DCN,LGR6,TLR7,AMIGO1,NTRK2,LGI4,EPYC		immune
UP_SEQ_FEATURE	repeat:LRR 4	12	1.40023	0.550042	AMIGO1,LRRC8A,ANP32B,LUM,TLR2,LRIG1,TLR3,TLR4,DCN,LGR6,EPYC,TLR7		immune
UP_SEQ_FEATURE	repeat:LRR 5	11	1.28355	0.565143	AMIGO1,LRRC8A,LUM,TLR2,LRIG1,TLR3,TLR4,DCN,LGR6,EPYC,TLR7		immune
UP_SEQ_FEATURE	repeat:LRR 3	13	1.51692	0.571249	ANP32B,LRRC8A,LUM,TLR2,TLR3,LRIG1,TLR4,DCN,LGR6,TLR7,AMIGO1,LGI4,EPYC		immune
UP_SEQ_FEATURE	repeat:LRR 2	14	1.63361	0.574113	ANP32B,LRRC8A,LUM,TLR2,TLR3,LRIG1,TLR4,DCN,LGR6,TLR7,AMIGO1,NTRK2,LGI4,EPYC		immune
UP_SEQ_FEATURE	repeat:LRR 1	14	1.63361	0.574113	ANP32B,LRRC8A,LUM,TLR2,TLR3,LRIG1,TLR4,DCN,LGR6,TLR7,AMIGO1,NTRK2,LGI4,EPYC		immune
							immune
Annotation Cluster 85	Enrichment Score: 1.1050148666484365						immune
Category	Term	Count	%	PValue	Genes		immune
GOTERM_MF_FAT	GO:0019955~cytokine binding	14	1.63361	0.000212308	OSMR,TGFBR1,IL6RA,CCRL2,CCR9,TNFRSF1A,TNFRSF1B,CCR6,CCR5,IL10RB,CXCR4,IL1RAP,EBI3,IL13RA2		immune
INTERPRO	IPR000355:Chemokine receptor	5	0.583431	0.00437837	CCR9,CCRL2,CCR6,CCR5,CXCR4		immune
GOTERM_MF_FAT	GO:0016493~C-C chemokine receptor activity	5	0.583431	0.00690879	CCR9,CCRL2,CCR6,CCR5,CXCR4		immune
GOTERM_MF_FAT	GO:0019957~C-C chemokine binding	5	0.583431	0.00690879	CCR9,CCRL2,CCR6,CCR5,CXCR4		immune
GOTERM_MF_FAT	GO:0004950~chemokine receptor activity	5	0.583431	0.0176555	CCR9,CCRL2,CCR6,CCR5,CXCR4		immune
GOTERM_MF_FAT	GO:0042277~peptide binding	15	1.75029	0.0178062	H2-K1,LOC100044874,C3AR1,CCKBR,ANPEP,NPR3,H2-Q7,CCRL2,CCR9,AGTR2,CCR6,CCR5,CXCR4,TPP1,GPX3,CTSB		immune
GOTERM_MF_FAT	GO:0019956~chemokine binding	5	0.583431	0.0206021	CCR9,CCRL2,CCR6,CCR5,CXCR4		immune
PIR_SUPERFAMILY	PIRSF038545:chemokine receptor	5	0.583431	0.0288383	CCR9,CCRL2,CCR6,CCR5,CXCR4		immune
GOTERM_MF_FAT	GO:0001653~peptide receptor activity	9	1.05018	0.142648	CCR9,CCRL2,C3AR1,AGTR2,CCR6,CCR5,CCKBR,CXCR4,NPR3		immune
GOTERM_MF_FAT	GO:0008528~peptide receptor activity, G-protein coupled	9	1.05018	0.142648	CCR9,CCRL2,C3AR1,AGTR2,CCR6,CCR5,CCKBR,CXCR4,NPR3		immune
KEGG_PATHWAY	mmu04080:Neuroactive ligand-receptor interaction	10	1.16686	0.972302	P2RX4,C3AR1,AGTR2,P2RY6,CCKBR,GRM8,GABRA6,S1PR5,ADRA1B,LPAR1		immune
SP_PIR_KEYWORDS	transducer	25	2.91715	1	GPR182,C3AR1,GNAI1,GNG11,GNG12,LPAR1,LGR6,CCRL2,P2RY6,AGTR2,CXCR4,S1PR5,GNG4,CCKBR,FZD1,MRGPRF,FZD4,CCR9,PLCE1,CCR6,GPR37,EMR1,CCR5,GRM8,ADRA1B		immune
SP_PIR_KEYWORDS	g-protein coupled receptor	20	2.33372	1	GPR182,C3AR1,CCKBR,FZD1,MRGPRF,LPAR1,LGR6,FZD4,CCRL2,CCR9,P2RY6,AGTR2,CCR6,EMR1,CCR5,GPR37,GRM8,CXCR4,S1PR5,ADRA1B		immune
GOTERM_BP_FAT	GO:0007186~G-protein coupled receptor protein signaling pathway	37	4.31739	1	GPR182,C3AR1,HCRT,GNAI1,GNG11,LPAR1,GNG12,LGR6,ADCYAP1,CCRL2,RGS11,P2RY6,AGTR2,CXCR4,S1PR5,GNG4,ENTPD2,AGRP,NPFF,CCKBR,PLEK,GDE1,SLC12A2,GABRA6,FZD1,MRGPRF,NPR3,KCNK2,FZD4,CCR9,PLCE1,CCR6,CCR5,EMR1,GPR37,GRM8,ADRA1B		immune
INTERPRO	IPR000276:7TM GPCR, rhodopsin-like	16	1.86698	1	GPR182,C3AR1,CCKBR,MRGPRF,LPAR1,LGR6,CCRL2,CCR9,P2RY6,AGTR2,CCR6,CCR5,GPR37,CXCR4,S1PR5,ADRA1B		immune
PIR_SUPERFAMILY	PIRSF800006:rhodopsin-like G protein-coupled receptors	15	1.75029	1	GPR182,C3AR1,CCKBR,MRGPRF,LPAR1,CCRL2,CCR9,P2RY6,AGTR2,CCR6,GPR37,CCR5,CXCR4,S1PR5,ADRA1B		immune
INTERPRO	IPR017452:GPCR, rhodopsin-like superfamily	15	1.75029	1	GPR182,C3AR1,CCKBR,MRGPRF,LPAR1,CCRL2,CCR9,P2RY6,AGTR2,CCR6,GPR37,CCR5,CXCR4,S1PR5,ADRA1B		immune
							immune
Annotation Cluster 87	Enrichment Score: 1.0570816795038211						immune
Category	Term	Count	%	PValue	Genes		immune
KEGG_PATHWAY	mmu00600:Sphingolipid metabolism	7	0.816803	0.0335257	SGPL1,UGT8A,ACER2,GALC,NEU2,GAL3ST1,ASAH1		immune
GOTERM_MF_FAT	GO:0017040~ceramidase activity	3	0.350058	0.039161	ACER2,GALC,ASAH1		immune
GOTERM_MF_FAT	GO:0016811~hydrolase activity, acting on carbon-nitrogen (but not peptide) bonds, in linear amides	4	0.466744	0.51348	ASPA,ACER2,GALC,ASAH1		immune
							immune
Annotation Cluster 117	Enrichment Score: 0.755718280424365						immune
Category	Term	Count	%	PValue	Genes		immune
GOTERM_BP_FAT	GO:0045059~positive thymic T cell selection	3	0.350058	0.0545832	PTPRC,DOCK2,ITPKB		immune
GOTERM_BP_FAT	GO:0043368~positive T cell selection	3	0.350058	0.0822833	PTPRC,DOCK2,ITPKB		immune
GOTERM_BP_FAT	GO:0045061~thymic T cell selection	3	0.350058	0.164016	PTPRC,DOCK2,ITPKB		immune
GOTERM_BP_FAT	GO:0045058~T cell selection	3	0.350058	0.272874	PTPRC,DOCK2,ITPKB		immune
GOTERM_BP_FAT	GO:0030217~T cell differentiation	6	0.700117	0.31161	PTPRC,DOCK2,BCL2A1D,PTPN22,ITPKB,TGFB1		immune
GOTERM_BP_FAT	GO:0033077~T cell differentiation in the thymus	3	0.350058	0.466508	PTPRC,DOCK2,ITPKB		immune
							immune
Annotation Cluster 157	Enrichment Score: 0.4704628633774545						immune
Category	Term	Count	%	PValue	Genes		immune
GOTERM_BP_FAT	GO:0010740~positive regulation of protein kinase cascade	8	0.933489	0.136894	FGFR2,PTPRC,LITAF,KL,TLR3,TLR4,IGH-6,LPAR1		immune
GOTERM_BP_FAT	GO:0043123~positive regulation of I-kappaB kinase/NF-kappaB cascade	3	0.350058	0.482678	LITAF,TLR3,TLR4		immune
GOTERM_BP_FAT	GO:0043122~regulation of I-kappaB kinase/NF-kappaB cascade	3	0.350058	0.586909	LITAF,TLR3,TLR4		immune
							immune
Annotation Cluster 191	Enrichment Score: 0.2888916976547672						immune
Category	Term	Count	%	PValue	Genes		immune
KEGG_PATHWAY	mmu05014:Amyotrophic lateral sclerosis (ALS)	6	0.700117	0.237984	BID,TNFRSF1A,TNFRSF1B,CASP12,TOMM40L,MAP2K6		immune
KEGG_PATHWAY	mmu04210:Apoptosis	6	0.700117	0.580319	BID,TNFRSF1A,CASP12,IL1RAP,BIRC3,NGF		immune
KEGG_PATHWAY	mmu05010:Alzheimer's disease	6	0.700117	0.984263	BID,TNFRSF1A,LPL,NDUFS4,COX8B,CASP12		immune
