# Supplementary material for: Dysregulation of Gene Expression in a Lysosomal Storage Disease Varies between Brain Regions Implicating Unexpected Mechanisms of Neuropathology
Source: PLoS One. 2012 Mar 5;7(3):e32419. doi: 10.1371/journal.pone.0032419 (PMC3293807; doi:10.1371/journal.pone.0032419)
Supplement: Table S2 — Gene expression altered or unaltered exclusively in one region (orange = upregulated/green = downregulated). (XLS) [file pone.0032419.s005.xls]

## Sheet: Sheet1
Supplemental Table 2. Gene expression altered or unaltered exclusively in one region (prange = upregulated / green = downregulated)
Gene Symbol	CT	HP	OB	BS	CB	ST
Laptm5	+	+	+	+	+
Slc14a1	+	+	+	+		+
Cd300lf /// LOC100047115	+	+	+	+		+
Cst7	+	+	+	+		+
Ggta1	+	+	+	+		+
Osmr	+	+	+	+		+
Cyba	+	+	+	+		+
Itgb2	+	+	+	+		+
Ms4a6d	+	+	+	+		+
Ctla2b	+	+	+	+		+
Grn	+	+	+	+		+
Bcl2a1a /// Bcl2a1b /// Bcl2a1d	+	+	+	+		+
Grn	+	+	+	+		+
Plek	+	+	+	+		+
Cd48	+	+	+	+		+
Ctsb	+	+	+	+		+
Cebpa	+	+	+	+		+
Folr2	+	+	+	+		+
Nfe2l2	+	+	+	+		+
B2m	+	+	+	+		+
B2m	+	+	+	+		+
Irf8	+	+	+	+		+
Stab1	+	+	+	+		+
Aldoc	+	+	+	+		+
Hk2	+	+	+	+		+
Ctsd	+	+	+		+	+
Npc2	+	+	+		+	+
C1qa	+	+	+		+	+
Timp2	+	+	+		+	+
Il10rb	+	+	+		+	+
Ctsa	+	+	+		+	+
Acer2	+	+		+	+	+
Fcna		+	+	+	+	+
Olfml3	-	-	-	-		-
Efhd1	-	-	-	-		-
Adamts4	-	-	-	-		-
Cnp	-	-	-	-		-
Gpr37	-	-	-	-		-
Car2	-	-	-	-		-
Evi2a	-	-	-	-		-
Dusp1	-	-	-		-	-
Trim59	-	-		-	-	-
Nfe2l3	-		-	-	-	-
up cat.	1	0	1	6	24	1
down cat	0	1	1	1	7	0
total	1	1	2	7	31	1
Dcn	+
Pkp2	+
Itgax	+
Slc14a1	+
Cnn3 /// LOC100047856	+
Spp1	+
Ttyh1	+
Ppm1m	+
Pkp2	+
Tspan4	+
Stom	+
Sap30	+
Aff1	+
Ncf1	+
Prss22	-
Fmnl1	-
E2f1	-
Cldn23	-
Kcnk4	-
Sema5a	-
E2f1	-
Gm6273 /// LOC381765 /// LOC665506 /// Tcrb-J	-
Btg2	-
9130011J15Rik	-
D16Ertd472e	-
1110032A04Rik	-
Krt80	-
Gde1	-
C130090K23Rik	-
Lipg	-
Tcrb-J	-
Nkain1	-
Adra1b	-
Arnt2	-
Cbx6-Nptxr /// Nptxr	-
Igh-6	-
Mycn	-
Fjx1	-
Ruvbl2	-
LOC100046746 /// Smap1	-
Gemin8	-
Sh2d3c	-
Pygm	-
1700019N12Rik	-
Atp5sl	-
Sec62	-
Srprb	-
Grm8	-
Cyr61	-
Ube2d1	-
Zfpm2	-
St6galnac3	-
Hhatl		+
---		+
Il6ra		+
Pkp2		+
2310042E22Rik		+
Cables1		+
Per3		+
Farp1		+
Cdr2		-
Slc12a2		-
Cgnl1		-
Erbb3		-
Phldb1		-
Lct		-
Otos		-
40425		-
Otx2		-
Ccr6		-
Enpp2		-
Cdkn1c		-
Chn2		-
Lass2		-
Gng11		-
Plp1		-
Ccl9		-
Lum		-
Il1rap		-
Prkcq		-
Capn3		-
Chn2		-
Slc4a2		-
Slc44a1		-
Epyc		-
Ctnnal1		-
Tmem106a			+
Anpep			+
C3ar1			+
Alox12			+
Lpxn			+
Ifi202b			+
Slc22a2			+
Rab32			+
Ms4a6c			+
H2-D1			+
C3ar1			+
Icam1			+
Igf1			+
Slc15a3			+
Hal			+
Ncf4			+
Bmp7			+
Cxcl5			+
Thrsp			+
Pmp22			+
Antxr2			+
Slc37a2			+
2810459M11Rik			+
Enpp1			+
Serpinf1			+
Tnfrsf1a			+
Lamp2			+
Gpr137b			+
Ptprc			+
Cd37			+
Nkd2			+
Dnase1l1			+
Plau			+
Pycard			+
AU020206			+
Foxc2			+
Serpine1			+
Lgi4			+
5430435G22Rik			+
H28			+
Mfsd1			+
Clec4n			+
Sfpi1			+
Thrsp			+
Lamp1			+
Cdca7l			+
Cybrd1			+
Scamp2			+
Ly9			+
Pla1a			+
Nfatc1			+
Sh3bp2			+
Nek6			+
Aox3			+
Ahcyl2			+
Cdo1			+
Cd83			+
Syk			+
Rsad2			+
Fabp4			+
Bicc1			+
Slc22a4			+
St6gal1			+
Axl			+
Oat			+
Slc22a6			+
Soat1			+
Cyp1b1			+
Etl4			+
Itgb5			+
Klra3 /// Klra9			+
Tpp1			+
Galc			+
Ctsb			+
Mafb			+
Tmem140			+
Gpr137b /// Gpr137b-ps /// LOC100044979			+
Vcam1			+
Cbr2			+
Itgb5			+
Pygl			+
Ebi3			+
Prrx2			+
Mcoln3			+
Gng12			+
Ptpn6			+
Sash3			+
Mrgprf			+
Gyg			+
Clec4d			+
Adam8			+
Clu /// LOC100046120			+
Ssfa2			+
Appl2			+
Slc10a6			+
Cotl1			+
Zfyve21			+
Wipf1			+
Cpne3			+
Lama3			+
Parp9			+
Car13			+
Rsad2			+
Dnajc1			+
Kctd14			+
Fam110c			+
Ptges			+
Wnk4			+
Ccr9			+
Ndufa12			+
Gng12			+
Slc41a1			+
Ifi44			+
H2-K1			+
Lrrfip1			+
Rnf130			+
Cln5			+
Itpkb			+
Vwa5a			+
Plbd2			+
Soat1			+
Lamb2			+
Plekhf1			+
Tlr4			+
Prkcd			+
Slc1a5			+
Cxcr4			+
Gpr137b /// Gpr137b-ps			+
Slc39a14			+
Masp1			+
Sorbs1			+
Ripk4			+
Ptprz1			+
Tgfb1			+
Ccl3			+
Mobkl1b			+
Ptpn18			+
Dab2			+
Edem1			+
Frmd4b			+
Timp3			+
Tmem37			+
B4galt1			+
Gpt2			+
Gpr182			+
Tmem150			+
Gpr137b /// LOC100044979			+
H2-D1			+
Tgfbr1			+
Lgals3bp			+
Fuca1			+
H2-T24			+
Elf1			+
Dpyd			+
Ptch1			+
Prdx6			+
Lgmn			+
Fabp4			+
Gdf15			+
Tnfsf12 /// Tnfsf12-tnfsf13 /// Tnfsf13			+
Greb1 /// LOC100045413			+
Ctsh			+
Il13ra2			+
Atp1a2			+
BC004728			+
Creg1			+
Apob48r			+
Arpc1b /// Gm5637			+
Ctns			+
Irf9			+
Fli1			+
Nln			+
Ccrl2			+
Aldoc			+
Hspb8			+
Omp			-
Omp			-
Syt10			-
S100a5			-
Rhcg			-
Fgf16			-
Atf5			-
Pdlim3			-
Ngf			-
Lgr6			-
Vdr			-
Klk6			-
Sntg2			-
Rd3			-
2610034M16Rik			-
Ccl12			-
3632451O06Rik			-
Adcyap1			-
Cd34			-
Crybb1			-
Cd209f			-
Mobp			-
Srpk3			-
Alpk3			-
Ndufs4			-
Bid			-
Hist1h3a /// Hist1h3b /// Hist1h3c /// Hist1h3d /// Hist1h3e /// Hist1h3f /// Hist1h3g /// Hist1h3h /// Hist1h3i /// Hist2h3b /// Hist2h3c1 /// Hist2h3c2			-
Hapln2			-
Wisp1			-
Psmc3			-
Cnp			-
Ptcd1			-
Ckmt1			-
40429			-
Tomm40l			-
Btbd17			-
Incenp			-
Sgcg			-
Amacr			-
Snx15			-
Ptcd2			-
Ube2c			-
Lmo1			-
Gng4			-
Clca1			-
1110051M20Rik /// LOC100048133			-
Alkbh4			-
Amigo1			-
Fbxo16			-
D16H22S680E			-
LOC100045567 /// Pnp1 /// Pnp2			-
Chid1			-
Prkab1			-
Nkain1			-
Egfl8			-
Chga			-
Mycbp			-
Rab37			-
Cyr61			-
Fancc			-
LOC100044896 /// Sccpdh			-
5930434B04Rik			-
Dut			-
Rabepk			-
Nptx2			-
Chchd5			-
Car10			-
Pip5k1b			-
Clec11a			-
Nubp1			-
Cadm3			-
Nrm			-
6530401D17Rik			-
Casp12				+
H2-Q7				+
---				+
Spag5				+
Pah				+
Spon1				+
Akr1b8				+
Casp12				+
Qprt				+
Uts2				+
OTTMUSG00000010657				+
Mpzl2				+
Rab3il1				+
Gm6440 /// LOC675813 /// Rps20				+
Sgk1				+
Birc3				+
Thbs2				+
Vwf				+
Pcdh7				+
Kcnn2				+
Igfbp3				+
Cdkn1a				+
Gpt2				+
Dmp1				+
Kdm3a				+
Dnajc13				+
Prss35				+
Bcl6				+
Cry1				+
Crtam				+
Flcn				+
Senp1				+
Slc15a2				+
Cyp4v3				+
Ampd3				+
Il15ra				+
Fam174b				+
Ttyh1				+
Rcbtb2				+
Tnpo1				+
Parp8				+
Ucp3				+
Cbln3				+
Nt5c2				+
Slc1a6				+
Ptpn22				+
Neurod1				+
Suv39h1				+
Sbk1				+
Hells				+
Plin4				+
Maff				+
Enpp3				+
Smc6				+
Ovgp1				+
Wnt5b				+
Actr1b				+
Golm1				+
---				+
Spon1				+
Slc44a2				+
Mmab				+
Dennd4c				+
H2-L				+
Plekha6				+
Rai14				+
Zbed4				+
Shprh				+
Ppil4				+
Hipk1				+
Pstpip2				+
Agtr2				+
Hdlbp				+
Slc22a8				+
1810029B16Rik				+
Zfp14				+
40427				+
Gabra6				+
Atoh7				+
Tlr3				+
Dab1				+
Kit				+
Asph				+
Sgk2				-
Kcnk13				-
Ctsk				-
Stmn4				-
Eya2				-
Gjc2				-
LOC100048604 /// Ninj2				-
Aif1l				-
Dbndd2				-
Nkx6-2				-
Tmprss5				-
Piga				-
Jun				-
Lpar1				-
Hemk1				-
Cd82				-
Fanca				-
Ddr1				-
Rap1a				-
Adamts4				-
Aldh1a7				-
Slc5a2				-
Hsp25-ps1				-
Gatm				-
Ceacam1				-
Taldo1				-
S100a16				-
Fgfr2				-
Bnip3l				-
Npff				-
Serhl				-
Dlk2				-
Carhsp1				-
Psma8				-
Efnb3				-
---				-
Dlk2				-
Slpi				-
Maoa				-
Arhgef2				-
Efna1				-
Lce1i				-
Gjb1				-
Serpinb1a				-
D16Ertd472e				-
Stbd1				-
Pla2g4a				-
Etv1				-
Ube2b				-
Mlf1				-
Gtpbp5				-
Hebp2				-
Serpind1				-
LOC100048724 /// Scd3				-
Trim16				-
Slain1				-
Mfge8				-
Lpar1				-
Scd3				-
Ddr1				-
Sbds				-
Stxbp2				-
Elovl1				-
Atf4				-
Shroom3				-
Ngb				-
Slc35a2				-
Kcne2				-
Jkamp				-
Anp32b				-
Hapln2				-
Slc35a2				-
Litaf				-
Mest				-
Steap1				-
Il1rap				-
Jun				-
Dcps				-
Nkx2-9				-
Abcg1				-
Zbtb16					+
Timp2					+
Pdgfc					+
Cpne6					+
Tpd52l1					+
P4ha2					+
Bid					+
Sema3b					+
Il34					+
Cp					+
Ass1					+
Oca2					+
LOC100046056 /// Pbxip1					+
Baz2a					+
Cys1					+
Gaa					+
Cachd1					+
Tmem191c					+
Car12					+
D430019H16Rik					+
Acacb /// LOC100047358					+
Adhfe1					+
Rerg					+
Tmem191c					+
Tmem27					+
Map2k6					+
Zbtb16					+
Igfbp2					+
C1qtnf5 /// Mfrp					+
Huwe1					+
Arl4d					+
Gaa					+
Tal1					+
Rhbdl3					+
Cyp7b1					+
6820431F20Rik					+
Rgs11					+
Lpl					+
40430					+
Slc4a5					+
Pcolce2					+
Pld3					+
Fzd1					+
Cyp7b1					+
Sema3f					+
Pdk4					+
Ahi1					+
Idh2					+
Cyb561					+
Rnasel					+
Slc27a2					+
Camkv					+
Shox2					+
Serpine2					+
Npr3					+
Dlg4					+
Serhl					+
Fzd4					+
Slc25a33					+
Kl					+
Tsc22d3					+
Sfrp2					+
Lamp2					+
Cdc20					+
Gm13767 /// Ptprj					+
Mmp23					-
Tnc					-
Sycp1					-
Cdt1					-
Metrn					-
Sp5					-
Msx2					-
Zic4					-
Cdkn2b					-
Cd70					-
Tcfap2a					-
Mynn					-
Zbtb46					-
Ets1					-
Siah2					-
Pax3					-
Traf1					-
Dopey2					-
Cdh15					-
Nfkbiz					-
Zfp418					-
Slk					-
Cables1					-
Asgr1					-
Spin4					-
Tnfsf9					-
Lamb3					-
Stil					-
Slc12a8					-
LOC100040563 /// Tmem181a					-
Ftsjd1					-
Inhbb /// LOC100046802					-
Bmp5					-
Hif1a					-
Tbata					-
Sult1c1						+
Pon1						+
Avp						+
Hcrt						+
Cox8b						+
Dera						+
S100a6						+
Parvg						+
Tnfrsf1b						+
Timm9						+
Hrsp12						+
Rbm38						+
Cklf						+
Agrp						+
Srgn						+
Cotl1						+
Pp11r						+
Fcgr1						+
Scpep1						+
Fermt3						+
Defb1						+
S100a1						+
Grb10						+
Insl5						+
Tsga14						-
Slc2a5						-
Plk4						-
Itgb4						-
Neu2						-
Mttp						-
Mrp63						-
B3gnt9						-
Gnai1						-
upregulated	14	8	175	83	65	24
downregulated	38	26	73	80	35	9
total	52	34	248	163	100	33
