# Supplementary material for: Dysregulation of Gene Expression in a Lysosomal Storage Disease Varies between Brain Regions Implicating Unexpected Mechanisms of Neuropathology
Source: PLoS One. 2012 Mar 5;7(3):e32419. doi: 10.1371/journal.pone.0032419 (PMC3293807; doi:10.1371/journal.pone.0032419)
Supplement: Table S3 — Neuronal receptor changes. (XLS) [file pone.0032419.s006.xls]

## Sheet: Sheet1
Supplemental table 3. Neuronal receptor changes
	CT			HP			OB			BS			CB			ST			legend
Gene Symbol	log(p)	Fold		log(p)	Fold		log(p)	Fold		log(p)	Fold		log(p)	Fold		log(p)	Fold		log(p)	Fold
GABA Receptors	0	0		0	0		0	0		0	0		0	0		0	0		-15	8
Gabra1	0	0		0	0		0	0		0	0		0	0		0	0		-14	7
Gabra2	0	0		0	0		0	0		0	0		0	0		0	0		-13	6
Gabra3	0	0		0	0		0	0		0	0		0	0		0	0		-12	5
Gabra6	0	0		0	0		0	0		-2.06041	3.51801		0	0		0	0		-11	4
Gabrb1	0	0		0	0		0	0		0	0		0	0		0	0		-10	3
Gabrb2	0	0		0	0		0	0		0	0		0	0		0	0		-9	2
Gabrb3	0	0		0	0		0	0		0	0		0	0		0	0		-8	1
Gabrd	0	0		0	0		0	0		0	0		0	0		0	0		-7	0
Gabre	0	0		0	0		0	0		0	0		0	0		0	0		-6	-1
Gabrg1	0	0		0	0		0	0		0	0		0	0		0	0		-5	-2
Gabrg2	0	0		0	0		0	0		0	0		0	0		0	0		-4	-3
Gabrg3	0	0		0	0		0	0		0	0		0	0		0	0		-3	-4
Gabrp	0	0		0	0		0	0		0	0		0	0		0	0		-2	-5
Gabrp	0	0		0	0		0	0		0	0		0	0		0	0
Gabrq	0	0		0	0		0	0		0	0		0	0		0	0
Gabrr1	0	0		0	0		0	0		0	0		0	0		0	0
Gabrr2	0	0		0	0		0	0		0	0		0	0		0	0
Dopamine Receptor	0	0		0	0		0	0		0	0		0	0		0	0
Drd4	0	0		0	0		0	0		0	0		0	0		0	0
Drd3	0	0		0	0		0	0		0	0		0	0		0	0
Drd2	0	0		0	0		0	0		0	0		0	0		0	0
Drd4	0	0		0	0		0	0		0	0		0	0		0	0
Dbh	0	0		0	0		0	0		0	0		0	0		0	0
Slc6a3	0	0		0	0		0	0		0	0		0	0		0	0
Adrenergic Receptors	0	0		0	0		0	0		0	0		0	0		0	0
Adra1b	-3.10074	-2.17931		0	0		0	0		0	0		0	0		0	0
Adra1a	0	0		0	0		0	0		0	0		0	0		0	0
Adrbk1	0	0		0	0		0	0		0	0		0	0		0	0
Adrb1	0	0		0	0		0	0		0	0		0	0		0	0
Adra2b	0	0		0	0		0	0		0	0		0	0		0	0
Adrb3	0	0		0	0		0	0		0	0		0	0		0	0
Adrb2	0	0		0	0		0	0		0	0		0	0		0	0
Adra2c	0	0		0	0		0	0		0	0		0	0		0	0
Adra2a	0	0		0	0		0	0		0	0		0	0		0	0
Adrb3	0	0		0	0		0	0		0	0		0	0		0	0
Glutamate Receptors	0	0		0	0		0	0		0	0		0	0		0	0
Arglu1	0	0		0	0		0	0		0	0		0	0		0	0
Bglap-rs1	0	0		0	0		0	0		0	0		0	0		0	0
Gclc	0	0		0	0		0	0		0	0		0	0		0	0
Gclm	0	0		0	0		0	0		0	0		0	0		0	0
Glud1	0	0		0	0		0	0		0	0		0	0		0	0
Glul	0	0		0	0		0	0		0	0		0	0		0	0
Got1	0	0		0	0		0	0		0	0		0	0		0	0
Got2	0	0		0	0		0	0		0	0		0	0		0	0
Gria1	0	0		0	0		0	0		0	0		0	0		0	0
Gria2	0	0		0	0		0	0		0	0		0	0		0	0
Gria3	0	0		0	0		0	0		0	0		0	0		0	0
Gria4	0	0		0	0		0	0		0	0		0	0		0	0
Grid1	0	0		0	0		0	0		0	0		0	0		0	0
Grid2	0	0		0	0		0	0		0	0		0	0		0	0
Grid2ip	0	0		0	0		0	0		0	0		0	0		0	0
Grik1	0	0		0	0		0	0		0	0		0	0		0	0
Grik2	0	0		0	0		0	0		0	0		0	0		0	0
Grik3	0	0		0	0		0	0		0	0		0	0		0	0
Grik5	0	0		0	0		0	0		0	0		0	0		0	0
Grin1	0	0		0	0		0	0		0	0		0	0		0	0
Grin2a	0	0		0	0		0	0		0	0		0	0		0	0
Grin2b	0	0		0	0		0	0		0	0		0	0		0	0
Grin2c	0	0		0	0		0	0		0	0		0	0		0	0
Grin2d	0	0		0	0		0	0		0	0		0	0		0	0
Grin3b	0	0		0	0		0	0		0	0		0	0		0	0
Grina	0	0		0	0		0	0		0	0		0	0		0	0
Grinl1a	0	0		0	0		0	0		0	0		0	0		0	0
Grip1	0	0		0	0		0	0		0	0		0	0		0	0
Grm1	0	0		0	0		0	0		0	0		0	0		0	0
Grm8	-2.1426	-1.7862		0	0		0	0		0	0		0	0		0	0
Grwd1	0	0		0	0		0	0		0	0		0	0		0	0
Nags	0	0		0	0		0	0		0	0		0	0		0	0
Pgcp	0	0		0	0		0	0		0	0		0	0		0	0
Pgcp	0	0		0	0		0	0		0	0		0	0		0	0
Slc1a1	0	0		0	0		0	0		0	0		0	0		0	0
Slc1a2	0	0		0	0		0	0		0	0		0	0		0	0
Slc1a3	0	0		0	0		0	0		0	0		0	0		0	0
Slc1a4	0	0		0	0		0	0		0	0		0	0		0	0
Slc1a6	0	0		0	0		0	0		-2.52444	1.63475		0	0		0	0
Slc25a22	0	0		0	0		0	0		0	0		0	0		0	0
Speer3	0	0		0	0		0	0		0	0		0	0		0	0
Speer4a	0	0		0	0		0	0		0	0		0	0		0	0
Speer4f	0	0		0	0		0	0		0	0		0	0		0	0
Histamine Receptors	0	0		0	0		0	0		0	0		0	0		0	0
Hrh1	0	0		0	0		0	0		0	0		0	0		0	0
Hrh2	0	0		0	0		0	0		0	0		0	0		0	0
Hnmt	0	0		0	0		0	0		0	0		0	0		0	0
Hrh4	0	0		0	0		0	0		0	0		0	0		0	0
Hrh1 /// LOC100041871	0	0		0	0		0	0		0	0		0	0		0	0
Hrh3	0	0		0	0		0	0		0	0		0	0		0	0
Choline Receptors	0	0		0	0		0	0		0	0		0	0		0	0
Chrm1	0	0		0	0		0	0		0	0		0	0		0	0
Chrm3	0	0		0	0		0	0		0	0		0	0		0	0
Chrm4	0	0		0	0		0	0		0	0		0	0		0	0
Chrna1	0	0		0	0		0	0		0	0		0	0		0	0
Chrna2	0	0		0	0		0	0		0	0		0	0		0	0
Chrna3	0	0		0	0		0	0		0	0		0	0		0	0
Chrna4	0	0		0	0		0	0		0	0		0	0		0	0
Chrna5	0	0		0	0		0	0		0	0		0	0		0	0
Chrna6	0	0		0	0		0	0		0	0		0	0		0	0
Chrna6	0	0		0	0		0	0		0	0		0	0		0	0
Chrna7	0	0		0	0		0	0		0	0		0	0		0	0
Chrnb1	0	0		0	0		0	0		0	0		0	0		0	0
Chrnb2	0	0		0	0		0	0		0	0		0	0		0	0
Chrnb3	0	0		0	0		0	0		0	0		0	0		0	0
Chrnb4	0	0		0	0		0	0		0	0		0	0		0	0
Chrnd	0	0		0	0		0	0		0	0		0	0		0	0
Chrne	0	0		0	0		0	0		0	0		0	0		0	0
Chrng	0	0		0	0		0	0		0	0		0	0		0	0
Serotonin Receptors	0	0		0	0		0	0		0	0		0	0		0	0
Htr1a	0	0		0	0		0	0		0	0		0	0		0	0
Htr1b	0	0		0	0		0	0		0	0		0	0		0	0
Htr1d	0	0		0	0		0	0		0	0		0	0		0	0
Htr1f	0	0		0	0		0	0		0	0		0	0		0	0
Htr2b	0	0		0	0		0	0		0	0		0	0		0	0
Htr2c	0	0		0	0		0	0		0	0		0	0		0	0
Htr3a	0	0		0	0		0	0		0	0		0	0		0	0
Htr3b	0	0		0	0		0	0		0	0		0	0		0	0
Htr4	0	0		0	0		0	0		0	0		0	0		0	0
Htr5a	0	0		0	0		0	0		0	0		0	0		0	0
Htr5b	0	0		0	0		0	0		0	0		0	0		0	0
Htr6	0	0		0	0		0	0		0	0		0	0		0	0
Htr7	0	0		0	0		0	0		0	0		0	0		0	0
Htra1	0	0		0	0		0	0		0	0		0	0		0	0
Htra2	0	0		0	0		0	0		0	0		0	0		0	0
Htra3	0	0		0	0		0	0		0	0		0	0		0	0
Htra3	0	0		0	0		0	0		0	0		0	0		0	0
Opoid Receptors	0	0		0	0		0	0		0	0		0	0		0	0
Oprd1	0	0		0	0		0	0		0	0		0	0		0	0
Oprk1	0	0		0	0		0	0		0	0		0	0		0	0
Oprl1	0	0		0	0		0	0		0	0		0	0		0	0
Oprm1	0	0		0	0		0	0		0	0		0	0		0	0
Total changed		2			0			0			2			0			0
up regulated		0			0			0			2			0			0
Down regulated		2			0			0			0			0			0
