# Supplementary material for: Dysregulation of Gene Expression in a Lysosomal Storage Disease Varies between Brain Regions Implicating Unexpected Mechanisms of Neuropathology
Source: PLoS One. 2012 Mar 5;7(3):e32419. doi: 10.1371/journal.pone.0032419 (PMC3293807; doi:10.1371/journal.pone.0032419)
Supplement: Table S4 — Gene expression changes associated with the GO terms Positive regulation of apoptosis and Negative regulation of apoptosis (orange = upregulated/green = downregulated). (XLS) [file pone.0032419.s007.xls]

## Sheet: Positive reg
Supplemental Table 4. Gene expression changes associated with the GO terms Positive regulation of apoptosis and Negative regulation of apoptosis (red = upregulated / green = downregulated)
Positive regulation of apoptosis			GO:0043065~positive regulation of apoptosis						Negative regulation of apoptosis
			GO term									GO term
Gene Symbol	CT	HP	OB	BS	CB	ST	Shared		Gene Symbol	CT	HP	OB	BS	CB	ST	Shared
Fcgr3	+	+	+	+	+	+	6		Fcer1g	+	+	+	+	+	+	6
Hmox1	+		+	+		+	4		Btg2	-		-			-	3
Mal	-	-	-			-	4		Ada			+	+		+	3
Nr4a1			-		-	-	3		Spp1	+						1
Trp53inp1	+		+				2		Btg2	-						1
Pmaip1	+			+			2		Erbb3		-					1
Mal		-	-				2		Alox12			+				1
Inpp5d			+			+	2		Foxc2			+				1
Adamtsl4				-		-	2		Igf1			+				1
Plekhf1			+				1		Tgfbr1			+				1
Ptprc			+				1		Atf5			-				1
B4galt1			+				1		Ngf			-				1
Prkcd			+				1		Bcl6				+			1
Ptpn6			+				1		Hells				+			1
Pycard			+				1		Agtr2				+			1
Bmp7			+				1		Cdkn1a				+			1
Tgfb1			+				1		Neurod1				+			1
Tgfbr1			+				1		Bnip3l				-			1
Vdr			-				1		Ube2b				-			1
Bid			-				1		Tsc22d3					+		1
Igfbp3				+			1		Msx2					-		1
Casp12				+			1		Stil					-		1
Hipk1				+			1
Casp12				+			1
Cdkn1a				+			1
Bnip3l				-			1
Zbtb16					+		1
Zbtb16					+		1
Bid					+		1
Fcgr1						+	1
