# Supplementary material for: Dysregulation of Gene Expression in a Lysosomal Storage Disease Varies between Brain Regions Implicating Unexpected Mechanisms of Neuropathology
Source: PLoS One. 2012 Mar 5;7(3):e32419. doi: 10.1371/journal.pone.0032419 (PMC3293807; doi:10.1371/journal.pone.0032419)
Supplement: Table S5 — Changes in astrocyte marker genes. (XLS) [file pone.0032419.s008.xls]

## Sheet: Astrocyte markers
Supplemental Table 5. Changes in astrocyte marker genes
	CT			HP			OB			BS			CB			ST
Gene Symbol	log p*	Fold		log p*	Fold		log p*	Fold		log p*	Fold		log p*	Fold		log p*	Fold
Gfap	-10.5807	5.64794		-3.81162	2.75282		-9.55875	4.80312		-3.15378	2.44047		-2.18006	2.22668		-6.25677	3.549
Slc14a1	-16.8744	3.6214		-7.50807	2.09495		-13.8164	2.90948		-4.11553	1.66612		0	0		-4.593	1.75496
Aldoc	-8.83628	2.0114		-9.84667	2.12289		-10.5138	2.13477		-5.29021	1.64567		0	0		-6.04998	1.75716
Mertk	0	0		-2.17781	1.80078		-5.6441	2.38933		-5.30269	2.31905		-3.93946	2.2072		0	0
Dio2	0	0		-2.30607	1.71232		0	0		-4.50551	1.99462		0	0		0	0
Aqp4	-5.1705	1.64873		0	0		-9.44189	1.98998		0	0		0	0		0	0
Prodh	0	0		0	0		-3.0365	1.66062		0	0		-2.57525	1.67397		0	0
Slc14a1	-3.60143	3.12071		0	0		0	0		0	0		0	0		0	0
F3	0	0		0	0		0	0		-3.23029	1.5889		-2.00787	1.48643		0	0
Gjb6	-3.64414	1.52046		0	0		0	0		0	0		-2.10277	1.4135		0	0
Mlc1	0	0		-2.32666	1.33264		-2.52912	1.31301		0	0		0	0		0	0
Tlr3	0	0		0	0		0	0		-2.02685	1.62976		0	0		0	0
Slc15a2	0	0		0	0		0	0		-2.87069	1.41194		0	0		0	0
Atp1a2	0	0		0	0		-2.06641	1.3277		0	0		0	0		0	0
